# Supplementary material for: TP53 and LRP1B Co-Wild Predicts Improved Survival for Patients with LUSC Receiving Anti-PD-L1 Immunotherapy
Source: Cancers (Basel). 2022 Jul 12;14(14):3382. doi: 10.3390/cancers14143382 (PMC9320428; doi:10.3390/cancers14143382)
Supplement: Supplementary file 1 [file cancers-14-03382-s001.zip]

Archive with 7 entries (7 files):
- Supplementary Figure--clean version.pdf
- Supplementary Table S1.pdf
- Supplementary Table S2.xlsx
- Supplementary Table S3.xlsx
- Supplementary Table S4.pdf
- Supplementary Table S5.xlsx
- Supplementary Table S6.xlsx
