# Supplementary material for: TP53 and LRP1B Co-Wild Predicts Improved Survival for Patients with LUSC Receiving Anti-PD-L1 Immunotherapy
Source: Cancers (Basel). 2022 Jul 12;14(14):3382. doi: 10.3390/cancers14143382 (PMC9320428; doi:10.3390/cancers14143382)
Supplement: Supplementary file 1 [file cancers-14-03382-s001.zip › Supplementary Table S2.xlsx]

## Sheet: Sheet1
Supplementary Table S2. The mutated genes of 525 patients in Geneplus cohort.
Sample	Genes
108812671	ARID1A	KDR	WT1	RB1	TP53
108812707	MTOR	DNMT3A	NFE2L2	SETD2	HGF	FANCM	TP53	BRD4	CCNE1
170005830	STK11	NOTCH3	TP53	PBRM1	ROBO3	KEAP1	SETD2	FAT1	MSH3	FAT1	EPAS1	ERBB2	NOTCH1	ARID1A	CREBBP	SRC	WWP2	RB1	EPHA2	BRCA1	ROS1	AKT1	ERBB4	ABL2	STAT3	BRIP1	GRIN2A	BLM	TCF7L2	LRP1B	TCF7L2	CDK12	JAK2	PDCD1LG2	PAX5	FAT1	MAML3	BRCA1	CAMTA1	SF3B1	PALB2	LRP1B	NSD1	JAK2	FGFR2	ARID2	EXT2	NBN	TP73
170013162	DNMT3A	NFE2L2	PIK3CA	HIST1H2BD	RINT1	MET	BRAF	EPHB6	OR4C6	MLL2	TP53	KEAP1	STAG2
170013209	IL1RAPL1	CDKN2A	TP53	TP53	DNMT3A	SYK
170014275	FUBP1	NOTCH2	CDC73	LRP1B	NFE2L2	ERBB4	FBXW7	FAT1	PIK3CG	MLL3	MLL2	TP53	GNA11	FOXA2
170015782	JAK2	TP53	ABL1	KEAP1	MYCN	NCOR1	KDM6A	LRP1B	CUL3	AR	MED12	MED12	PIK3CA	MED12	BRCA1	EP300	MLL2	PTCH1	PIK3R1	FGFR2	POT1	MLL	ZFHX3	FAT1	TSC2	MLL3	ESR1
170015838	TP53	NFE2L2	MLL2	TBX3	LRP1B	JAK2	FOXA1	FBXW7
170016792	FAT2	TP53	FANCM	NSD1	RSPO2	DDR1	ELF3	CDK13	EP300	MLL2	CIC	NF1	JAK2	TSC2	SERPINB3	JAK2	NSD1
170017509	PDGFRA	KDM5C	MED12	CCT5	TGFBR1	BRCA2	EPHA3	TP53	SDHB	AKAP9	DNMT3A	OR2T4	EPAS1	HCLS1	TBX3
170017979	FGFR4	TP53	ELAC2	PIK3CA	FCGR2B	GRIN2A
180000225	RNASEL	HCLS1	PDGFRA	KIT	KIT	EPHA5	FAT1	CDH18	HIST1H1E	HIST1H2AM	NOTCH1	SUFU	MLL	MLL2	MLL2	NAV3	NTRK3	CDH1	TP53	KEAP1	EP300
180000421	MYCN	LRP1B	NFE2L2	RAF1	BAP1	FAM175A	ADAM29	RICTOR	APC	OR5L2	FGF4	MLL2	ACVRL1	IRS2	TP53	CDK12	NOTCH3	RYR1	CYP2D6
180000423	EGFR	CDH23	CD22	AXL
180000424	FLG	ACTG2	RAF1	SETD2	PDGFRA	EPHA5	APC	EGFR	MET	PTEN	C11orf30	IFNG	TP53	NOTCH3
180000435	ERRFI1	MAP3K13	PARK2	GRM3	TP53	KEAP1
180000440	SPEN	PTCH2	DDR2	CTNNA2	ERBB4	CTNNB1	INPP4B	HCN1	CSF1R	PIK3CG	MYC	RET	ATM	MLL	KRAS	TP53	TP53	KEAP1	KEAP1
180000450	EPHA2	ARHGAP29	TRIM58	NFE2L2	ATR	FAT1	FLT4	GRM3	ABCB1	FLNC	MLL3	C8orf34	NBN	PTEN	SUFU	RB1	DICER1	NTRK3	TSC2	TP53	EP300
180000518	TP53	NFE2L2	PTEN	GRIN2A	MLL2	MLL2
180000821	EME2	TP53	CDKN2A	MLL	ELAC2	TRRAP	ELAC2	LRP1B	RBM10	RBM10	EP300	FAT1	ARID1A	FGFR4	ARID2
180001357	RBM10	EGFR	TP53	EPHA2	BRIP1	ARID2	ESR1	BCOR	IL1RAPL1	PTCH1	ARID2	SF3B1	MLH3
180001602	NFE2L2	TP53	MYCL1	MLL	MLL2	ROBO3	PLXNA1	HIST1H2BK	EPHB6	MLL2	CDK6	NF1	MAP3K1	HIST1H2AM	EPHA3	LRP1B	ERBB4	KDM5A
180001678	CNTNAP5	PASK	PBRM1	EPHA3	HCN1	MSH3	FAT2	FAM135B	CDKN2A	MLL2	MLL2	CREBBP	GRIN2A	TP53	PPM1D
180002038	NOTCH2	LRP1B	CASP8	CASP8	CASP8	CASP8	PRKCI	KDR	FBXW7	CDKN2A	TP53	SOX9	AURKA
180002257	TRIM58	LRP1B	SI	KDR	SLC22A2	TP53	TP53
180002359	RANBP2	ERCC3	ERBB4	CUL3	PIK3CA	TET2	HGF	HGF	CSMD3	CDKN2A	TSC1	MS4A1	GRIN2A	TP53	TP53	BRCA1
180002631	FOXL2	CDKN2A	FLT3	CREBBP	TP53	PIK3R2	NF2
180002656	NOTCH2	EPHA3	SOX2	FAT1	SDHA	CDH18	ROS1	MLL3	MLL	MLL2	TP53
180002661	YY1AP1	CNTNAP5	ESR1	NFE2L3	GRIN2A	TP53	TP53
180002664	HDAC4	CBLB	EPHB6	ZFHX3
180002997	EGFR	TP53	CDKN2A	FAT2	RBM10	TPR
180003049	NOTCH1	TP53	JAK2	IFNGR1	ATP11B	EP300	FAT2	WT1	MSH3	LRP1B	HSD3B1	MLL	NF1
180003199	DNMT3A	DNMT3A	MYCN
180003227	MLL2	ARID1B	FAM123B	TSC2	STAT1	TP53	PIK3CA	JAK3	BRAF	TP53	MRE11A	CBL	SETD2	CBL
180003469	NTRK1	FASLG	FBXW7	CTNNA1	FAT2	MLL3	VIM	WT1	MLL2	RB1	TP53	BRD4
180003562	IRS2	TP53	EGFR	AXL	BRCA1	MGA
180003570	TBX22	PIK3CA	FCGR2A	TP53	BLM	PIK3CG
180003576	JAK1	DDR2	CTNNA2	CUL3	MCM3	MLL3	EXT2	ARID2	POLE	TP53
180003646	FOXL2	CBFB	TP53	KEAP1
180004040	ALK	LRP1B	LRP1B	FBXW7	MAML2	HSP90AA1	TP53
180004191	DPYD	DDR2	LRP1B	CPS1	PIK3CB	MECOM	FBXW7	CTNNA1	FAT2	PRKDC	EXT2	MLL	RB1	TP53	SMAD4	SMAD4
180004471	FCGR2B	MYCN	FOXP1	MLL	CYLD	TP53	NF1	AXL
180004730	TET2	ERBB4	BCL2	BCL2
180004810	MYCL1	MYCN	SUCLG1	LRP1B	CUL3	POM121L12	MLL3	RET	RECQL	HNF1A	NTRK3	TP53	EP300	STAG2
180004817	TRIM58	FANCL	CSF1R	ROS1	PIK3CG	CDKN2A	ABL1	FLT3	TP53
180004820	FH	FBXW7	MYOD1	MLL	MLL2	AKT1	TP53	CCNE1
180004868	FAM5C	FOXL2	EGFR	EGFR	POT1	CDKN2A	PAX5	NOTCH1	MIB1	MAPK1
180004871	DDR2	ACTG2	NDRG1	CDKN2A	C1S	CDK8	BRCA2	TP53
180005003	C1QA	KDM6A	NOTCH1	FBXW7	RB1	CEBPA	TP53	TP53	EPHA5	CDK12
180005140	LRP1B	LRP1B	NFE2L2	FBXW7	NOTCH1	ACVR1B	TP53	CRNKL1
180006408	FOXP1	MLL3	CDKN2A	CDKN2A	MLL2	TP53	RBM10
180006749	PARP1	NRXN1	LRP1B	COL5A2	ATR	SLIT2	FAT2	MET	HRAS	IRS2	TP53	ERBB2	KDM5C
180006759	TMEM132D	BLM	CREBBP	GRIN2A	TP53	FLCN	CDK12	TOP2A	TOP2A	BRD4	RBL1	RBL1	C1QA	GSTM5	ERCC3	ERBB4	PIK3CA	TET2	CARD11	MLL3	HEY1	ZFPM2	CDKN2A	CDH23	PTEN	C1S	CDKN1B	H3F3C	MLL2	MLL2
180006808	TP53
180006841	SYNCRIP	MET
180007025	NFE2L2	NFE2L2	CCND2	FANCM	TP53	PPM1D	POLD1
180007067	GSTM5	MSH2	TERT	EZH2	PTCH1	CDH23	CYP2C8	IRS2	MLH3	EME2	CYLD	ZFHX3	TP53	BRCA1	SERPINB4	STK11	NDUFA13	RBM10
180007115	NFE2L2	TGFBR2	FGFR1	TP53	TP53	SETBP1	BRD4
180007129	SETD2	EPHA3	FAT1	MLL3	CDKN2A	TP53	HLF	AXIN2	BRD4	KDM6A
180007275	NOTCH1	APC	MLL2	MLL2	MLL2
180007369	FBXW7	FAT1	SYNE1	CDKN2A	MLL2	AXIN1	NF1
180007399	DNAH6	ROBO2	ATR	MAP3K13	KDR	FAT2	HRAS	TP53	BRCA1	CD22	AMOT
180007627	TP73	SDHB	ALK	MSH2	MSH6	NRXN1	CTNNA2	MLH1	ATR	EPHA5	EPHA5	IL7R	FGF10	APC	ROS1	THBS2	CUX1	SMO	MLL3	CDKN2A	CBL	GRIN2A	PALB2	TP53	PPM1D	EP300
180007983	MUTYH	NOTCH2	ERCC3	PIK3CB	POM121L12	MET	TGFBR1	PTEN	FAS	GAB2	MLL2	PALB2	TP53	NF2
180007984	CDKN2C	LRP1B	KDR	FBXW7	FAT1	DDR1	GRIN2A	TP53	CHEK2	MED12
180008008	RNASEL	FAT1	FAT1	IL7R	FLI1	TP53
180008023	MAGI2	MLL3	RET	FGFR2	GAB2	MLL2	RB1	TP53
180008215	HIST1H3G	MET	ARID5B	TP53	NOTCH3
180008977	DDR2	DDR2	SOS1	LRP1B	NFE2L2	PIK3CA	KDR	KDR	KDR	MEF2C	APC	NOTCH4	FOXO3	ARID1B	PPP1R17	EGFR	HGF	CDKN2A	HRAS	ROBO3	TP53	EP300
180009003	LRP1B	LRP1B	KDR	FBXW7	FAT1	HIST1H2AL	ABCB1	FZD1	MET	MLL2	MLL2	MLL2	DICER1	TP53	CIC	MED12
180009030	BAP1	KDR	INPP4B	EGFR	EGFR	C11orf30	MRE11A	ROBO3	RB1	TP53
180009043	FCGR2B	NFE2L2	ARID1B	KDM5A	TP53	EP300
180009277	LRP1B	LRP1B	EPHA3	ZMAT3	TET2	FBXW7	FGFR4	CDK13	EGFR	NOTCH1	FGFR2	ROBO3	CDK8	TP53	FRMPD4
180009464	RET	PTEN
180009647	RNASEL	FAT1	CDKN2A	GNAQ	TP53	TP53	JAK3
180009651	KIT	CDKN2A	RET	ROBO3	TP53	JAK3	POLD1
180009661	SETD2	PDGFRB	DDR1	DAXX	CDKN2A	TAF1L	BRCA2	BRCA2	MAP2K1	TP53	HOXB13	ACTG1	PSG2
180009895	EPHB6	CDKN2A	MLL2	AXIN1	TP53	TP53	NF1	SMAD4	KEAP1	PCK1	RBM10	AR	TP73	JAK1	NOTCH2	BUB1	ERBB4	BAP1	FBXW7	IL7R	PIK3CG	SMO
180010055	NTRK1	LRP1B	PIK3CB	FAT1	TLX3	CDKN2A	CREBBP	TP53	TOP2A
180010172	ARID1B	EGFR	PTEN	SLX4	TP53
180010329	EPHA2	FAT1	NSD1	NSD1	SMO	PABPC1	OR11G2	TP53	TP53
180010528	TP73	LRRC7	PIK3CA	RUNX1T1	NOTCH1	NOTCH1	PRF1	PTEN	NTRK3	TP53	PIK3R2
180010534	CBLB	FBXW7	FAT1	SDHA	HIST1H1C	MLL3	CDKN2A	ABL1	NOTCH1	MLL2	MLL2	TBX3	POLE	PABPC3	TP53	SMARCE1
180010827	LRP1B	CDK13	MLL	XRCC3	TP53
180011790	EGFR
180011837	BCL2A1	FANCA	TP53	SMARCA4	FAM123B	NRAS	NOTCH2	ABL2	LRP1B	LRP1B	LRP1B	LRP1B	BAP1	ATR	PDGFRB	CDK13	RAD54B
180011884	MLH1	EPHA5	CDKN2A	NOTCH1	ROCK1	ARAF
180012067	PTEN	KRAS	TP53	RNF43	FGFR3
180012068	FUBP1	TRIO	IL7R	MLL3	NTRK2	MLL2	POLE	POLE	MAP2K1	TP53	STK11	PCK1
180012151	ARAP3	FLT4	CDKN2A	C15orf23	RAD51C	JAK3
180012194	DDR2	LRP1B	LRP1B	ERBB4	FAT1	IL7R	NSD1	MET	BRAF	MLL3	CDKN2A	RET	MLL2	NAV3	TP53	ASXL1
180012506	NOTCH2	SDHC	STAT1	MITF	EPHA5	FAT1	IL7R	PMS2	CDKN2A	WT1	OPCML	TP53	ELAC2
180012533	ARID1A	ARID1A	STAT1	MITF	EPHA5	PABPC1	OPCML	MLL2	MLL2	NTRK3	TP53
180012586	FAT1	MLL2	TP53
180012924	ARID1A	ALK	NFE2L2	KDR	FAT1	HIST1H4I	CDKN2A	NOTCH1	TP53	TP53	KEAP1
180013326	LRP1B	MLL2
180013360	DDR2	DNMT3A	ALK	LRP1B	LRP1B	TCF7L2	HRAS	NTM	POLE	TP53
180013402	SETD2	BAP1	BAP1	BAP1	BAP1	BAP1	PIK3CB	IMPG1	IMPG1	PTEN	TP53	EP300
180013432	ASPM	DNMT3A	CUL3	ROBO2	PIK3CB	PIK3CG	MLL2	RB1	CREBBP	TP53
180013477	AKT3	LRP1B	PIK3CA	FLT4	EPHB6	PAX5	FGFR2	WT1	MLL2	FLT3	TP53
180013865	LRP1B	HOXD13	HCLS1	KALRN	PIK3CA	PDGFRA	TNFAIP3	ABCC2	CCND1	FGF3	ARID2	TBX3	FOXA1	TP53	SRC
180014451	MUTYH	PIK3CA	TP53
180014470	EPHB2	JAK1	STAT1	BMPR2	TGFBR2	EPHA5	EPHA5	INPP4B	FAT1	FAT2	FGFR1	NOTCH1	CNTN5	OPCML	TBX3	BRCA2	CYLD	TP53	TP53	NCOR1	ANKRD30B	CIC	SMARCB1	NF2	FRMPD4	ATRX
180014490	ARID1A
180014519	HCLS1	KIT	RICTOR	PDGFRB	PTEN	MLL2	MLL2	HNF1A	RB1	IRS2	MLH3	TP53	SRC
180015126	NFE2L2	FAT1	NTM	CDK4	TP53	BCOR
180015268	ZFP36L2	CBLB	PIK3CA	FAT2	IMPG1	GRM3	PIK3CG	SMO	CDKN2A	NOTCH1	SLX4	TP53	TP53	SOX9
180015297	DDR1	PIK3CG	CDKN2A	ATM	C1S	TP53
180016012	HDAC4	KIT	PRKAA1	OR4A15	MLL	MLL	POLE	RB1	FANCM	TP53	NCF4
180016219	ARID1A	HGF	ZFHX3	TP53	AXL	ASXL1	CHEK2	EP300
180016430	ASTN1	TET2	TP53
180016644	ABL2	EPCAM	BAP1	FAT1	PIK3R1	DUSP22	MLL3	KAT6B	MLL2	PTPN11	NTRK3	ZFHX3	TP53	RUNX1	CRKL
180016757	KIT	ROS1	PIK3CG	MLL2	ACVR1B	TP53	AXIN2	KDM5C
180016865	LRP1B	NFE2L2	PDGFRB	BRCA2	TJP1	TP53
180017187	TP73	PDGFRA	PTEN	RB1	DICER1	TP53	NOTCH3	EP300
180017513	BUB1	LRP1B	LRP1B	LRP1B	NFE2L2	PDGFRA	EPHA5	FBXW7	NSD1	DUSP22	ROS1	INHBA	EPHB6	TCEB1	SUFU	GLB1L3	MLL2	MLL2	RB1	RB1	FANCM	B2M	SLX4	CREBBP	GRIN2A	TP53	CEBPA	TBX22
180017643	CTNNA2	HDAC4	PDGFRA	EPHA5	C1S	MLL2	TP53	KEAP1	CEBPA
180017684	JAK1	PBRM1	PIK3CA	FGFR3	ESR1	POT1	MLL3	PRKDC	KDM5A	TP53	STK11	RYR1	KDM6A	BTK
180017701	LRP1B	PDK1	SETD2	EPHA3	NOTCH4	NOS3	PSMB5	DICER1	SLX4	TP53	BRCA1	BRIP1
180017789	CIC
180017828	ARID1A	CUL3	SI	TET2	HCN1	POM121L12	MLL3	NBN	PTPRD	ATM	KRAS	FANCM	TP53	KDM6A
180017882	MLL3	PDCD1LG2	PTEN	INPPL1	CREBBP	TP53	KEAP1
180017917	MSH6	PIK3CA	PRKAA1	EGFR	RHEB	MLL3	PTCH1	CDH23	ATM	TCL1A	TP53	SETBP1
180018022	IRF6	LRP1B	BAP1	EPHA3	MLL3	MLL	ARID2	TP53	STK11	STK11
180018369	FBXW7	NSD1	BRAF	CDKN2A	ERBB3	DICER1	TP53	MAP2K4	CIC
180018393	PDGFRA	PABPC1	ABL1	ARID2	ARID2	ARID2	CDK8	FANCM	TP53	NOTCH3	CIC	CYP2D6	RBM10
180018478	JAK1	FCGR2A	FAP	FAT1	PDGFRB	ARID1B	EGFR	CDKN2A	TCF7L2	WT1	MLL2	IDH2	TP53	CDK12	ROCK1
180018515	ALK	XPO1	MAGI2	MLL3	CDKN2A	TBX3	BRCA2	IRS2	IRS2	FANCM	DICER1	TP53	NF1	AXIN2	PPP2R1A
180018533	DNMT3A	ERBB4	CUL3	MLH1	PDGFRA	EPHA5	FAT1	FAT1	PIK3CG	PAX5	HRAS	NAV3	FANCA	TP53	TP53	TP53	TP53	NCOR1	BCL2L1
180019141	EGFR	TP53	SMAD4	RBM10	FAM123B
180019254	LRP1B	PMS1	HCLS1	TET2	RICTOR	PDGFRB	FGFR1	GRIN2A	ZFHX3	TP53	TP53	NF1	ROCK1
180019259	MTOR	MTOR	MCL1	RNASEL	LRP1B	FBXW7	HCN1	ZFPM2	CDKN2A	RET	MEN1	ETS1	MLL2	POLE	TP53	SERPINB3	ASXL1	NCAM2	PAK3
180019523	MUTYH	FCGR2B	ALK	CTNNA2	NFE2L2	INPP4B	HCN1	MSH3	HIST1H3G	POM121L12	ANKRD30A	ANK3	FGFR2	FGF3	MLL2	SLX4	TP53	TP53	HOXB13	BRIP1	CIC
180019541	NOTCH2	LRP1B	NFE2L2	FANCD2	EPHA3	FOXL2	EPHA5	EPHA5	DDR1	ROS1	CDK13	GRM3	MEN1	BLM	IGF1R	PALB2	TP53	TP53	SERPINB4	SERPINB3
180019581	NFE2L2	BRD2	ARID2	FLT3	RB1	TP53	RBM10	RBM10
180020074	RAD51B
180020308	LRP1B	CUL3	INPP4B	HRAS	NUMA1	FGF23	MLL2	TP53	STAG2
180020590	LRP1B	LRP1B	TET2	FBXW7	FAT1	NOTCH4	SHH	CDKN2A	CDH23	CDK8	CDK8	TP53	BCL2L1	GNAS	MAPK1
180020599	MTOR	SPEN	MSH2	EPHA3	NSD1	POT1	PABPC1	BNC2	NOTCH1	WSCD2	TP53	NCOR1
180020616	AKT3	CNTNAP5	NFE2L2	FXR1	EPHA5	G3BP2	FGFR4	KAT6A	ZFPM2	CDKN2A	CTNND1	TP53	BRCA1	BRD4	PIK3R2	CRLF2
180020646	NFE2L2	ARID1B	GRM3	PIK3CG	EPHB6	TP53	BRD4
180020677	ERRFI1	LRP1B	ERBB4	PBRM1	ATR	ABL1	CBL	ROBO3	FLT1	KDM5C	MED12
180020710	NOTCH2	FOXP1	EGR3	TP53
180020821	MDM4	EPHB6	MLL3	HSPA8	TP53	KEAP1
180020827	FMN2	SETD2	FAT2	HGF	MLL3	CDKN2A	GAB2	IRS2	HSP90AA1	TSC2	GRIN2A	TP53	TOP1	KDM5C
180021320	ABL1	FANCA
180021355	EPHA2	FCGR2B	DDR2	SETD2	PIK3CA	PIK3CA	SOX2	FAT1	FAT2	FGFR1	CDKN2A	CCND2	KRAS	FLT3	FANCM	TSC2	CDH1	TP53	TP53	TP53	CDK12	SOX9
180021381	MTOR	ERBB4	SUCLG2	PRKCI	PIK3CA	ESR1	MLL3	CDKN2A	ANKRD30A	MLL	CBL	TP53	NCOR1	NF1	CDK12	SERPINA7
180022028	NFE2L2	EPHA3	PIK3CB	TET2	FAT1	MSH3	ABCA13	MLL3	PTEN	MS4A1	RB1	RB1	GRIN2A	TP53	RARA	KDM5C
180022702	EPHB2	PBX1	TPR	EPAS1	EPAS1	EPHA3	EPHA5	FLNC	EPHB6	BRD3	FAT3	KDM5A	MLL2	FLT1	TP53	TP53	NF1	CLTC	PRAM1	KEAP1	NOTCH3	XRCC1	TOP1
180022725	FCGR2A	LRP1B
180022728	EGFR	MET	MLLT3	POLE	ACIN1	PALB2	TP53
180022995	TTL	INPP4B	MLL2	ZFHX3	TP53
180022997	XPO1	ERCC3	NFE2L2	PIK3CA	INPP4B	RICTOR	ROS1	RAD51B	CREBBP	TP53	STK11	CYP2D6
180023007	LRP1B	LRP1B	LRP1B	NCOA2	NBN	TP53	BRCA1
180023017	ARID1A	PIK3C2B	LRP1B	ATR	KIT	FAT1	CSF1R	TLX3	MSR1	ATM	BLM	SLX4	TP53	ELAC2	BRIP1	SMAD4	FAM123B	AR
180023244	ASXL2	LRP1B	NFE2L2	ZMAT3	PIK3CA	APC	FGFR4	IKZF1	MET	CDKN2A	RGS3	NOTCH1	ATM	FLT3	NTHL1	TP53
180023254	ARID1A	NR4A2	PIK3CA	PIK3CA	NOTCH1	EP300	KDM6A
180023481	LRP1B	PBRM1	INPP4B	EXT2	MLL2	CDH11	USP6	TP53	ATRX
180023686	LRP1B	EPHA3	POLQ	NSD1	SYNE1	ARID1B	EGFR	HGF	CDKN2A	NOTCH1	NAV3	PALB2	TP53	TP53	CD33	U2AF1
180024112	ARID1A	XPO1	LRP1B	LRP1B	KDR	ARAP3	NSD1	DDR1	MLL3	NOTCH1	NOTCH1	MLL	CDKN1B	ARID2	PDILT	TP53	NF1	NOTCH3	GNAS
180025702	TMEM127	LRP1B	CUL3	KIT	ROS1	MLL3	CSMD3	RB1	XRCC3	CREBBP	TP53	NCOR1	PRAM1
180025703	NOTCH2	HECW1	MLL3	TP53	TAF15	PPM1D	PCK1	EP300
180025749	SETD2	SETD2	PIK3CA	BRAF	NCOR2	TP53	NCOR1
180025750	HDAC1	GKN2	CTNNA2	SETD2	ATR	EPHA5	TET2	FAT2	RUNX2	ROS1	CDKN2A	NOTCH1	LRP4	CDK8	TSC2	TP53	EP300
180026009	MYCN	MYD88	KIT	HIST1H2BD	ESR1	ARID1B	CDKN2A	TBX3	TP53	NF1	STK11	KEAP1	PCK1	CRLF2
180026178	ALK	FOXL2	PDGFRA	VEGFA	ROS1	CUX1	UBR5	BRCA2	RB1	TP53
180026461	NOTCH2	NOTCH2	NTRK1	FH	FH	NRXN1	RHOA	EPHA3	ZMAT3	PIK3CA	EPHA5	FAT1	PIK3CG	BRAF	EPHB6	CSMD1	CDKN2A	TSC1	GATA3	MRE11A	MLL	MLL	CCND2	ARID2	MLL2	MLH3	TSC2	ZFHX3	TP53	BRIP1	RBM10	AFF2
180026567	DDR2	KDR	MLL	ATRX
180026720	LRP1B	IDH1	FN1	PAX3	PBRM1	ABCA13	CDKN2A	TGFBR1	NOTCH1	MLL2	MLL2	AXIN1	ASXL1	MED12
180026780	ARID1A	PMS2	MET	PREX2	CDKN2A	TP53	TP53
180026785	FAM5C	LRP1B	PIK3CA	MLL3	PDCD1LG2	MS4A1	PALB2	TP53	AR
180027545	ARID1A	NFE2L2	PIK3CB	FBXW7	FAT1	ABCB1	CDKN2A	TLR4	FGF14	OR11G2	NTRK3	CREBBP	TP53	TP53	RNF43
180027591	FOXP1	CADM2	OR5L2	ASCL4	TP53	AR
180027604	ABL2	MSH6	TET2	TET2	SDHA	ABCB1	CYLD	CYLD	TP53	P4HB	ATRX
180028410	RANBP2	TP53
180028491	ARID1A	CDH1	TP53	ERBB2	MEF2B
180028504	DNMT3A	TET2	FBXW7	TP53	NF1	KEAP1
180028557	SPEN	ARID1A	NCSTN	ABL2	MSH6	LRP1B	LRP1B	LRP1B	FAT2	FLT4	ARID1B	PIK3CG	POT1	MLL3	SGCZ	GATA3	ATM	MLL	KRAS	CBFB	NF1	STAT3	U2AF1	MED12	BTK
180028686	NTRK1	DNMT3A	EPAS1	PIK3CA	KDR	EPHA5	MLL3	NOTCH1	TCF7L2	CCND1	MLL2	MLL2	ACIN1	TP53	STK11	SMARCA4	POLD1	PAK3
180028889	NFE2L2	CUL3	FOXL2	C3orf70	MSH3	ROS1	PMS2	MLL3	CDKN2A	RET	HRAS	MLL	ROBO3	ROBO3	ARID2	ZFHX3	TP53	POLD1	KDM6A
180028969	ARID1B
180029585	SDHB	LRP1B	KDR	FAT1	TBX3	NTHL1	CDH1	TP53	NCOR1	PPM1D	POLD1
180029776	PSMB5	TP53	KEAP1	NOTCH3	EP300	SPEN	EPHA2	NRXN1	AFF3	LRP1B	EPHA5	FAT1	CDH18	CSF1R	FGFR4	FLT4	DDR1	ROS1	ROS1	ARID1B	PIK3CG	MLL3	MLL3	MLL3	MLL3	ZFPM2	ANGPT1	PTCH1	NOTCH1	MYO3A	FAS	BRCA2	IRS2
180030385	IGSF10	FOXQ1	EGFR	MLL3	PTEN	MLL2	TP53	BRIP1	JAK3
180031270	FAT2	HIST1H1E	BRAF	TSC1	IRS2	TP53	RARA
180031952	EPHA3	PIK3CA	FAT2	FAT2	ARID1B	EGFR	FANCG	POLE	FANCM	CDH1	TP53	SMAD2
180032564	FNDC4	RASA1	FAT2	NSD1	PIK3CG	CDKN2A	PAX5	WT1	MS4A1	CDH1	TP53
180032565	CDC73	DAXX
180032592	ALK	GLI2	CUL3	EPHA5	EPHA5	MLL3	CDKN2A	MS4A1	TP53	NDUFA13
180032700	FAT1	CDKN2A	MLL2	TP53	NOTCH3
189010660	PIK3R1	EPCAM	OR11G2	RNASEL	OR2T4	DNAH6	DDR2	PHF6	FOXP1	ARID1A	TP53
190000111	NOTCH2	MYCN	EGFR	SCUBE2	TP53	SERPINB4	TBX22
190000787	NTRK1	PTEN	TSC2	COL1A1	PHF6
190000815	APC	TNFAIP3	NTRK2	MLL	ERCC4	TP53	EPOR	BRD4	CIC
190000922	ARID1A	PIK3CA	RSPO2	CDKN2A	PTCH1	ARID2	SLX4	TP53
190001213	CDC73	NFE2L2	NFE2L2	BARD1	EPHA3	ATR	FBXW7	SMO	MLL3	PREX2	CDKN2A	BRD3	OR4A15	ATM	TSHR	GRIN2A	TP53	KDM6A
190001465	EPHB2	NOTCH2	NOTCH2	DNMT3A	CUL3	SOX2	EPHA5	FAT1	APC	NSD1	ESR1	IKZF1	SNTG1	SNTG1	PTPRD	TSC1	MLL2	FANCA	TP53	SMARCE1	SOX9	CCNE1	FAM123B
190001485	EGFR	EGFR	RNF43	RBM10
190001507	SPTA1	PARP1	AKT3	NFE2L2	PIK3CG	MLL3	PTCH1	C1S	TP53	SRC	PCK1	MYH9	ATRX
190001595	MYCN	ALK	ZMAT3	ABL1	TP53	BRCA1	BRCA1	SMAD2	NOTCH3	CIC
190002153	CHI3L1	LRP1B	RICTOR	FAT2	FAT2	JAK2	CDKN2A	NOTCH1	RET	TP53
190002246	TGFBR2	FAT1	SDHA	ROS1	PTEN	MLL	IGF1R	CDH1	TP53	TP53	NCOR1	VEZF1	JAK3
190002259	SPRR3	PDK1	ZMAT3	FGFR3	MET	BRAF	RGS3	PTEN	PTEN	MLL2	ERBB3	HSP90AA1	XRCC3	NTRK3	TP53	NCOR1	TOP2A	DDX5	MAP2K2	KEAP1	FRMPD4
190002264	EPHB2	CDH23	KRAS	SMARCA4
190002357	TGFBR2	ROS1	ZFHX3	MYH14
190002595	FAT1	MAGI2	RINT1	BRAF	NOTCH1	NOTCH1	NOTCH1	RET	PTEN	BRCA2	TP53	BCOR
190002724	LRP1B	ERBB4	PIK3CA	SOX2	CSF1R	NSD1	IMPG1	MET	MLL3	MS4A1	KDM5A	KRAS	TCL1A	CREBBP	TP53	RARA	KEAP1	U2AF1	ATRX
190003725	NFE2L2	EPHA5	FAT1	FGFR4	ASCL4	TP53	CIC	FAM123B
190003880	EPHA3	SUFU	CREBBP	NF1	TYMS	RBM10
190003883	NF2
190003898	RAC1	NAV3
190003920	ARID1A	FAM5C	CREBBP	TP53
190003935	FH	FBXW7	FAT1	PAX5	RB1	IGF1R	EME2	TP53	TOP2A	MKL1	EP300	ATP2B3
190003959	OR2T4	LRP1B	PDGFRA	FBXW7	RICTOR	MSH3	RB1	FANCM	SMAD3	TP53	KEAP1
190003974	ASXL1	MSH2	FANCL	LRP1B	NFE2L2	CASP8	KIT	FAT1	FAT1	RAD50	FAT2	DDR1	DAXX	DAXX	IGF2R	PMS2	WRN	PTPRD	TMEM132D	POLE	ERCC5	OR11G2	CYLD	CTCF	CDH1	FANCA	TP53	SERPINB4	CIC
190004022	EPHA2	ARID1A	MYCN	ALK	ERBB4	KIT	KDR	FAT1	APC	APC	NOTCH4	RECQL4	CDKN2A	MLL2	TMEM132D	SLX4	TP53	PIK3R2	CCNE1
190004101	RPS6KB1	KEAP1	NOTCH3	ZNF814	KDM6A	ATRX	DDR2	LRP1B	ERBB4	KIT	NSD1	PABPC1	CDKN2A	ABL1	OR4C6	FLT1	NTRK3	TUBB3	TP53	IKZF3
190004159	OR2T4	MYCN	LRP1B	LRP1B	LRP1B	ERBB4	INPP4B	FAT1	TLE1	CDH23	C11orf30	FAT3	FLT1	POTEG	OR11G2	NTRK3	NTRK3	SLX4	ABCC11	TP53
190004300	ERBB4	NOTCH3	CRKL
190005296	MYCN	LRP1B	BARD1	FANCD2	PIK3CA	MLL3	CDKN2A	IRS2	MLH3	NTRK3	TP53	BRIP1	KEAP1
190005367	FUBP1	MSH2	FAT2	NOTCH1	MLL2	TP53
190005370	MSH2	EGFR	EGFR	MDM2	GRIN2A	TP53
190005842	PREX2	RECQL	ERBB3	TP53	MTOR	LRP1B	ROS1
190005902	ADAM29	DDR1	HSP90AB1	MET	MLH3
190006788	HDAC1	TAL1	FCGR2B	MDM4	LRP1B	LRP1B	CUL3	MLH1	EPHA3	PIK3CA	KDR	KDR	EPHA5	EPHA5	FAT1	MSH3	FAT2	TNFAIP3	PCLO	PIK3CG	EPHB6	ZFPM2	GNAQ	SVEP1	NOTCH1	MLL2	ASCL4	TSC2	GRIN2A	GRIN2A	TP53	TP53	KEAP1	SMARCA4	PIK3R2	CRKL	STAG2
190006797	FAT1	PIK3CG	MLL3	JAK2	NOTCH1	NOTCH1	CYLD	TP53	COL1A1
190007030	LRP1B	PIK3CA	PDGFRA	FAT1	MTRR	PIK3R1	DUSP22	MYC	CDKN2A	MYOD1	POLE	BRCA2	DICER1	B2M	TSC2	SOCS1	TP53	ANKRD30B	MYH9	AR
190007090	FCGR2A	MYCN	GMPS	ARID1B	SMO	PTPRD	PAX5	TLL2	CHEK1	NAV3	TP53
190007606	BAP1	EGFR	EGFR	RB1	TP53
190007822	APC	HLA-A	CDK13	MLL3	CREBBP	CYLD	CYLD	SMAD4
190007936	MYCN	ALK	STAT1	APC	KAT6A	PTPRD	CDKN2A	TSC1	PTEN	C11orf30	MLL	MLL2	BRCA2	DICER1	TP53	KCNQ2
190008412	PALB2	TP53	AXL	POLD1	NTRK1	ALK	ERBB4	FOXL2	VEGFA	ROS1	ESR1	ABCA13	CDKN2A	PTEN
190008413	MTOR	CDKN2A	CYP19A1	ZFHX3	TP53	NCOR1	SRSF2	ASXL1
190008414	TET2	EGFR	MLL3	ARID2	TP53
190009449	NOTCH2	HSP90AB1	MLL3	TP53
190009478	MUTYH	SOX9	MED12	MED12
190009531	FUBP1	FAM5C	ESR1	DLC1	FGFR1	FGFR1	FGFR1	TGFBR1	MLL2	MDM2	TBX3	TP53	XRCC1	EP300
190009547	NOTCH2	NOTCH2	NTRK1	LRP1B	LRP1B	CASP8	FLT4	CDKN2A	MLL2	SLX4	TP53
190009560	TP53	AXL	BCOR	KDM6A
190009573	ALK	FOXP1	PIK3CA	FAT1	PTPRD	MS4A1	TYR	MLL2	FLT1	DICER1	TP53	TP53	NCOR1	PTPRT	NF2
190009574	CTNNA2	PAX5	TP53
190009591	EPAS1	TET2	POT1	FGFR1	NOTCH1	ARID2	MLL2	TBX3	TP53	BRCA1	GNA11	KEAP1
190009607	XPO1	ERBB4	BARD1	CUL3	FANCD2	EPHA5	RICTOR	NOTCH4	RINT1	XRCC2	ROBO3	MLL2	TP53	CDK12	ERBB2
190009640	NOTCH2	NTRK1	EPHA3	ATR	PDGFRB	EGFR	ACVRL1	TP53	NF2
190009728	NFE2L2	EPHB1	RICTOR	GLB1L3	TP53	PTPN2
190010161	LRP1B	SETD2	HIST1H1C	INHBA	GRM3	NRG1	CDKN2A	GAB2	ARID2	FLT3	KEAP1	ATRX
190010526	FAT1	SYNCRIP	POT1	NBN	RECQL4	FANCM	NTHL1	TP53	SOX9	RPTOR	BRD4	SRC	TBX22
190010566	CDA	MSH6	MTRR	LIFR	PRDM1	PIK3CG	EXT1	TRAF2	ATM	TP53	NF1	RPTOR
190010640	PDGFRA	FAT2	TSC1	KDM5A	TP53
190010654	BCL10	NTRK1	AKT3	OR2T4	EPCAM	ZNF638	LRP1B	LRP1B	LRP1B	MITF	SLC34A2	FAT1	MSH3	RSPO3	CARD11	HGF	NBN	ZFPM2	CDKN2A	POLE	RB1	SMAD3	ZFHX3	FANCA	TP53	FLCN	TAF15	JAK3	CIC	POLD1	EP300
190010699	BCL9	MCL1	EPHB1	MSH3	CDH23	MLL2	ERCC5	CREBBP	TP53	KEAP1
190010878	FLG	NFE2L2	NFE2L2	CASP8	FAT1	HOXA3	CSMD3	CDKN2A	RET	CYP2C8	TBX3	IGF1R	ABCC11	TP53	SMARCB1	CYP2D6
190011140	EGFR	TP53
190011141	TP53	TP53	TP53	NF1	NF1	BRCA1	SMAD4	NOTCH3	NOTCH3	TMPRSS2	NF2	AR	MTOR	MYCL1	PTCH2	NTRK1	FCGR3A	FCGR2B	LRP1B	NFE2L2	ERBB4	HDAC4	C3orf70	KDR	EPHA5	NOTCH4	CARD11	PMS2	MLL3	MLL3	NBN	MYC	NTRK2	CDH23	CDH23	AHNAK	MLL	MLL	RAD52	MLL2	BRCA2	NKX2-1	FANCM	B2M	BCL2A1	NTRK3	AXIN1	GRIN2A
190011158	LRP1B	SETD2	FAT1	MET	DRGX	GRIN2A	TP53	SOX9
190011159	TP53
190011164	ARID1A	LRP1B	LRP1B	LRP1B	NFE2L2	FBXW7	MLL3	JAK2	MLL2	TBX3	POLE	NFATC4	CREBBP	TP53
190011304	MAP2K2
190011316	EPHA5	MLL2	MLL2
190011331	ARID1A	EPS15	FMN2	NFE2L2	PIK3CA	FAT1	PRDM1	EPHB6	PTPRD	PTPRD	NOTCH1	FLT1	DICER1	SOCS1	TP53	TP53	SMARCA4	CYP2A13	CIC	BCOR	BTK
190011514	TP53	CYP2D6	AR	PAK3	MTOR	ALK	DNAH6	NFE2L2	IL7R	IL7R	MSH3	ROS1	IKZF1	ATM	MLL2	FANCM	BLM
190011530	ARID1A	ERBB4	SETD2	FAT1	HIST1H2AC	DDR1	NTRK2	WT1	ARID2	MLL2	IGF1R	ZFHX3	TP53	NCOR1	BRCA1	AXIN2	SERPINB4	NOTCH3	NDUFA13	CIC
190011540	ARID2	FANCM	AKT1	TP53	BRIP1	ERRFI1	BCL10	MYCN	NFE2L2	MAP3K1	CDKN2A	ABL1
190011922	ARID1A	TET2	SDHA	NSD1	GFRAL	PPP1R17	EGFR	GALNT12	TSC1	NOTCH1	PTEN	ARID2	MLL2	MLL2	RB1	IRS2	ZFHX3	TP53
190011996	CADM2	EPHA3	EPHA5	APC	FLT4	FLT4	C8orf34	CDKN2A	GATA3	ABCC11	CDK12	CYP2D6
190012061	ATR	FAT1	FAT1	ARID1B	ATRX
190012062	PIK3CA	PIK3CA	FAT1	EPHB6	MLL3	MLL2	KEAP1	TMPRSS2
190013704	CDKN2A	POLE	POLE	TP53	SERPINB3	MAPK1	MED12
190013911	MTOR	EPHA2	ARID1A	NTRK1	DDR1	ROS1	PTEN	MLL	KRAS	KRAS	LRRK2	MLL2	PSMB5	GRIN2A	TP53	CDK12	PPM1D	POLD1
190014000	JAK1	LRP1B	LRP1B	NFE2L2	ATR	FAT1	FAT2	TLX3	PPP1R17	JAK2	PDCD1LG2	NOTCH1	MS4A1	GLI1	IFNG	RB1	NTRK3	TP53	NCOR1	ASXL1	BTK
190014069	ARID1A	LRRC7	XPO1	LRP1B	LRP1B	NFE2L2	NFE2L2	SF3B1	HCLS1	PIK3CA	KIT	EPHA5	NPM1	FLT4	PIK3CG	NOTCH1	NOTCH1	CDH23	MLL2	BRCA2	FOXO1	NTHL1	GRIN2A	TP53	DOT1L	DOT1L	SMARCA4	FAM123B
190014237	EGFR	TP53
190014446	NOTCH2	CACNA1E	CTNNA2	PMS1	PIK3CG	NOTCH1	PTEN	MLL2	CDH1	TP53	ASXL1	BCR
190014480	ALK	LRP1B	NFE2L2	CASP8	ZMAT3	FAT1	ARID1B	HECW1	EXT1	FANCG	ANKRD30A	PTEN	WT1	C11orf30	CBL	KDM5A	TP53	RPS6KB1
190015162	JUN	FOXP1	NSD1	RINT1	NOTCH1	IGF1R	AXIN1	SLX4	TP53
190015566	TP63	EMID2	CDKN2A	HRAS	TSHR	STK11	ATRX	ATRX
190015661	PIK3CA	CSF1R	MET	OR11G2	NTRK3	GRIN2A	TP53	ASMTL	FAM123B
190015754	TXNIP	CTNNA2	EPHA3	SLC22A16	CARD11	POT1	EZH2	CDKN2A	GATA3	GATA3	MLL2	TP53	TP53	IGLL5	EP300
190016511	SPEN	NRAS	LRP1B	RAF1	SETD2	ATR	PIK3CA	PIK3CA	IL7R	IFNGR1	JAK2	JAK2	CDKN2A	SYK	TSC1	SUFU	SCUBE2	CCND1	ROBO3	MLL2	ACVR1B	ERCC5	ZFHX3	TP53	NF1	SMAD4	SERPINB3	SERPINB3	KEAP1	NOTCH3	BTK	STAG2
190016517	BCL10	PIK3CA	FBXW7	HCN1	CSF1R	FAT2	ROS1	PIK3CG	SGCZ	CCND1	ATM	FANCM	FANCM	TP53	NCAM2
190016530	NOTCH2	NTRK1	PIK3C2B	UMPS	MSH3	NOTCH4	MET	VIM	MRE11A	KDM5A	MLL2	FANCM	TP53	TP53	AXIN2
190016811	CTNNA2	LRP1B	LRP1B	FBXW7	THBS2	MLL3	NKX2-1	DICER1	TP53
190017188	ARID1A	DNMT3A	XPO1	ATM	POLE	PSMB5	CHEK2
190017195	ALB	HCN1	APC	ARID1B	MLL3	WT1	FGF4	C11orf30	MLL2	SH2B3	TSC2	FANCA	TP53	TP53	ATRX	BTK
190017206	TET2	RAD50	EBF1	ESR1	CDK13	SMO	PTPRD	RET	PABPC3	TP53	JAK3	AR
190017218	TNN	PIK3CA	CDK13	BRCA2	TP53	GNAS	EP300
190017619	RNASEL	CXCR4	PIK3CB	HGF	MET	WRN	CDH23	PTEN	WT1	MLL2	TP53	ASXL1	AR
190017873	FANCM	FANCM	FANCM	FANCM	FANCM	TP53	RPTOR
190017920	ARID1B	MLL2	IGF1R	CYLD
190018062	EPHA3	INPP4B	FAT1	NSD1	FANCE	SEMA3E	PIK3CG	BRAF	NOTCH1	NOTCH1	WT1	ARID2	MLL2	GRIN2A	TP53	TP53	KEAP1	KEAP1	SMARCA4	AKT2	CHEK2
190018305	ABL2	FANCD2	FANCD2	BAP1	CSF1R	ROS1	PMS2	NOTCH1	MLL	MLL2	POLE	RB1	ACIN1	ACIN1	XRCC3	CREBBP	CBFB	CDH1	ZFHX3	TP53	CIC	PPP2R1A	NF2	CYP2D6
190018405	FAT1
190018481	ARID1A	LRP1B	LRP1B	PBRM1	FBXW7	CYP2C8	MLL2	FANCM	TP53
190018729	EPHB1	FGF12	FAT2	BRD2	HGF	NOTCH1	TP53	BRD4	EP300
190018750	PDGFRA	FAT1	ITK	FLT4	MET	C15orf23	TP53	NCOR1
190018753	ARID1A	LRP1B	HIST1H3D	FAM135B	CYP2C8	IFNG	TP53	TP53	TP53	NOTCH3
190019131	MAML3	HIST1H3C	EGFR	ATM	FANCM	PALB2	TP53	EIF1AX
190019863	DDR2	KRAS
190020120	DNMT3A	SF3B1	POM121L12	CDKN2A	NOTCH1	SUFU	FGFR2	MLL2	TBX3	NTRK3	TP53	EP300
190020458	ECT2L	PABPC1	TP53	NF1	KEAP1	DNAJB1	PRX	KDM6A
190020502	MLL2	NFKBIA	TP53
190020676	FCGR1A	CTNNA2	NFE2L2	EPHA3	EPHA3	ATR	FBXW7	FAT2	ROS1	CARD11	PTCH1	ROBO3	FGF23	MLL2	LCP1	BLM	TP53	ASXL1
190020695	CASP8	PIK3R1	ANKRD30A	TP53
190020763	LRP1B	LRP1B	NFE2L2	HCLS1	ATR	CDKN2A	OR4C6	ARID2	TP53	PCK1
190021231	POLQ	FGFR3	PRKAA1	NOTCH4	GRM3	PTPRD	FANCC	NOTCH1	PTPN11	DICER1	NTRK3	TP53	AURKA	EP300	FLG	LRP1B	ERBB4
190021407	CHEK1	TP53
190021546	MAP3K1	ROS1	PTEN	WT1	RB1	TP53	JAK3	NCAM2
190021560	ARID1A	MPL	DNMT3A	LRP1B	BAP1	EPHB1	PIK3CA	PIK3CA	FBXW7	FAT1	FAT2	FAT2	NOTCH4	PNRC1	ROS1	GRM3	PIK3CG	NOS3	MLL3	NOTCH1	FGF19	MLL	C1S	ETV6	MLL2	NFKBIA	IGF1R	AXIN1	SLX4	GRIN2A	CBFB	TP53	TP53	TOP2A	AXIN2	MAP2K2	EPOR	CCNE1	ERCC1	ICOSLG	CHEK2	FRMPD4	BCOR	AR	ATRX	ATRX	ATRX
190021567	ARID1A	FCGR3A	PDCD1	CTNNB1	MITF	EPHA3	FOXL2	ROS1	FGF3	MLL2	NTRK3	TP53	DOT1L	KEAP1	POLD1	CHEK2	CHEK2	FAM123B
190021572	LRP1B	FOXL2	EGFR	POT1	SUFU	NF1
190021608	TET2	FLT4	CARD11	XRCC2	WSCD2	FLT3	FOXA1	TP53
190021615	TP53	FH	LRP1B	CDKN2A
190021618	MEN1	NFKBIA	SMAD4
190021638	SOX2	MLL3	HNF1A	POLE	FLT3	RB1	TP53	KEAP1	NOTCH3	MEF2B
190021639	ABL2	IKBKE	ALK	LRP1B	NFE2L2	EPHB1	FAT1	IL6ST	FAT2	ROS1	PARK2	EGFR	GRM3	PIK3CG	POT1	CDKN2A	TSC1	INPPL1	MLL2	MLL2	IRS2	DICER1	CREBBP	PDILT	TP53	TP53	TP53	AURKB	KEAP1	CIC	KDM6A	KDM5C	STAG2
190021973	ARID1A	ABL2	FH	LRP1B	LRP1B	FOXL2	GABRA6	FLT4	PAX5	KRAS	IRS2	TP53	HOXB13	SOX9	PIK3R2	RBM10	GATA1
190022009	HMCN1	LRP1B	LRP1B	NSD1	CDKN2A	EME2	TP53
190022231	EPHA2	NOTCH2	TRIM58	PIK3CA	FGFR3	MLL3	NOTCH1	MLL2	TP53	NCOR1	SMARCA4	BCOR
190022484	AKT3	CTNNB1	EPHB1	FAT1	C8orf34	RAD21	TP53	FLCN	KDM6A
190023470	JUN	CYP1B1	LRP1B	LRP1B	LRP1B	LRP1B	NFE2L2	NFE2L2	NFE2L2	CASP8	PIK3CA	PIK3CA	KDR	TET2	FAT1	RAD50	FAT2	HIST1H3B	HIST1H3H	RSPO3	GRM3	PIK3CG	NOS3	MLL3	WRN	RAD21	FANCG	PAX5	ATM	MLL2	MLL2	SH2B3	HNF1A	BRCA2	OR11G2	TSHR	SLX4	GRIN2A	CTCF	PLCG2	TP53	SMAD4	PPP2R1A	AR	STAG2
190024765	PARP1	ALK	NFE2L2	RINT1	TP53	NF1	XIAP
190024788	ARID1B	BMPR1A	TSC2	TP53
190024800	LRP1B	TP53	NF1
190024813	ARID1A	ERBB4	CUL3	MSH3	FAT2	HOXA9	ELMO1	CDK13	JAK2	PTEN	MLL2	DICER1	BCL2A1	TP53	KEAP1
190024834	APC	MS4A1	KRAS	IFNG	SMAD4
190024998	JAK2	TP53	STK11	KEAP1	ATRX	FAM5C	MSH6	PIK3CA	KIT	DAXX	ARID1B	ARID1B	RAC1	MLL3	MLL3
190025063	LRP1B	EPHA5	HIST1H2AM	CDK13	EXT1	PTPRD	CDKN2A	ARID2	TP53
190025519	ERBB4	PARK2	EPHB6	RECQL4	FGF4	MLL2	ZFHX3	TP53
190026130	NFE2L2	SOX2	KIT	TET2	PRDM1	ESR1	CDKN2A	FLT3	GRIN2A	TP53	BRIP1
190026272	CDA	KDR	FBXW7	MLL3	TP53	ERBB2	KEAP1
190026288	MTOR	ACVR2A	TGFBR2	PIK3CA	PIK3R1	E2F3	NOTCH1	PTEN	MLL	ARID2	FANCM	GRIN2A	TP53	BRIP1	NF2
190026562	MSH2	FAT2	ARID1B	FAM135B	SYK	TP53	KEAP1	SMARCA4
190027060	PTCH1	TP53	SMARCA4
190027145	LRP1B	FGFR3	INPP4B	FAT1	CDH18	PDGFRB	FLT4	PIK3CG	CDKN2A	TP53	RNF43
190027184	LRP1B	TGFBR2	EPHA5	C8orf34	ROBO3	C1S	MLL2	TP53	STK11	ASXL1	RBM10
190027208	MTOR	ABL2	LRP1B	ATR	FBXW7	GRM3	MS4A1	TP53	NCOR1	KEAP1	STAG2
190027327	MET	JAK2	PTPRD	CDKN2A	PTEN	FGFR2	FGFR2	MLL2	MLL2	MLL2	RB1	NFKBIA	TP53	XRCC1
190027362	TP73	NFE2L2	PDGFRA	AHNAK	TP53	NF1	TCF4	POLD1
190028351	CDKN2A	TP53
190028359	ARID1A	NTRK1	TMEM127	LRP1B	FAT1	ROS1	CDK13	EGFR	PIK3CG	MLL3	CDKN2A	NOTCH1	NOTCH1	ARID2	PTPN11	BLM	ZFHX3	TP53	TP53	NCOR1	CDK12	BRD4	BCOR
190028376	SMARCA4
190028573	CDH23	MLL2	DICER1	CREBBP	TP53	TP53	SMAD4	MEF2B	JAK1	NFE2L2	CASP8	KLHL6	FAT1	TERT	HIST1H2AL	TNFAIP3	CARD11	MET	JAK2	JAK2
190028645	FCGR2B	COL5A2	SETD2	FBXW7	NPM1	DDR1	CD274	TSC1	NOTCH1	KRAS	MLL2	TSC2	GNA11
190028761	MTOR	EPHA2	ARID1A	LRP1B	KDR	FAT1	HIST1H3B	ESR1	PIK3CG	MET	CDKN2A	GNAQ	GATA3	FGF3	FAT3	ATM	ROBO3	ARID2	ERBB3	DICER1	CDH1	TP53	FLCN	EP300	BCOR
190028774	ARID1A	CASP8	ATR	PDGFRB	RAC1	CDK13	PLAG1	TAF1L	MLL2	MLL2	ACVRL1	PTPN11	NFKBIA	NFKBIA	TP53	ANKRD30B
190028804	EPHA5	FAM175A	FBXW7	TRRAP	PIK3CG	CDKN2A	SCUBE2	TP53	SERPINB3	KEAP1
190028826	MSH4	NTRK1	TNN	LRP1B	LAMA2	PMS2	IKZF1	HGF	ABCB1	NOTCH1	CDH23	PTEN	SDHAF2	MLL2	ACIN1	TP53	TP53	KEAP1	CEBPA
190028830	MTOR	LRP1B	ATR	CDKN2A	CYLD	TP53	BRIP1	ANKRD30B	JAK3	CCNE1
190029002	FCGR2A	ERBB4	PIK3CA	IRF2	FAT1	PDGFRB	FAT2	FAT2	HIST1H2BD	PRDM1	GRM3	MLL3	CDKN2A	RET	MS4A1	FGF19	FGF4	ATM	MLL2	DICER1	NTRK3	NTRK3	TSC2	SLX4	CIITA	TP53	SERPINB3	BRD4
190029049	ARID1A	CTNNA2	LRP1B	LRP1B	INPP4B	MLL3	MLL3	PTPRD	CDKN2A	ATM	ACIN1	GRIN2A	TP53	TP53	POLD1
190029243	DNMT3A	LRP1B	LRP1B	NFE2L2	FAT1	APC	FAT2	HIST1H3F	PRDM1	HDAC9	HGF	TAF1L	NOTCH1	RET	SUFU	TP53	TCF3
190029286	LRP1B	FAT2	NAV3	TP53
190029316	ARID1A	LRP1B	NFE2L2	EPHB1	FAT2	BRAF	DLC1	SCUBE2	WT1	OR5L2	ROBO3	NTRK3	ZFHX3	TP53	TP53	NF1	PPM1D	DOT1L	KCNQ2
190029908	ERRFI1	JAK1	JAK1	NOTCH2	DNMT3A	BCL2L11	IDH1	ATR	KIT	IL7R	FAT2	BRD2	CDKN1A	PMS2	CDK13	RINT1	OMD	PTCH1	NOTCH1	NOTCH1	MLL2	MLL2	ACVR1B	IRS2	IRS2	PALB2	PRKCB	ZFHX3	ZFHX3	TP53	ERBB2	DOT1L	AXL	POLD1	SRC	IGLL5	EP300	FAM123B
190030014	FANCG	KAT6B	KRAS	ARID2	TP53	NF1
190030862	LRP1B	LRP1B	TET2	FAT1	MAP3K1	PTEN	MLL2	TP53	PRX	CRLF2
190031276	PIK3CA	PDGFRA	FAT1	TERT	GRM3	ABCB1	CDKN2A	OMD	FGF6	SLX4	GRIN2A	TP53	TP53	NF1	RARA	TYMS	CEBPA
190031428	MTOR	PTCH2	NOTCH2	SETD2	FAT2	BRAF	TP53	SMAD4
190031456	NFE2L2	FANCD2	FBXW7	FAT1	MAP3K1	RAD50	PCSK6	CREBBP	GRIN2A	TP53	RNF43	NF2
190031670	PDGFRA	KIT	RICTOR	FGF10	NSD1	DUSP22	OR4A15	ARID2	MLL2	FOXA1	TSHR	ABCC11	TP53
190031674	JUN	HMCN1	CTNNA2	LRP1B	PIK3CA	PIK3R1	ITK	RECQL4	PTCH1	CDH23	CBL	MLL2	MLL2	TP53	ERBB2	KEAP1
190032747	LRP1B	EPHA5	ARID1B	GRM3	PIK3CG	TSC2	SOCS1	TP53	AKT2	FOXA2	MSN
190032995	DDR1	LATS1	PPP1R17	IKZF1	MLL3	ATM	MLL2	NFKBIA	NFKBIA	RASGRP1	TP53	DOT1L	KEAP1	KEAP1	TMPRSS2	EP300	JAK1	PARP1	LRP1B	FOXP1	KIT	APC
190033610	PTCH2	JUN	FH	CXCR4	EPHB1	KDR	IKZF1	RELN	MYC	TSC1	TSC2	TP53	STAT3	JAK3	KDM6A	FAM123B
190033783	PTCH2	LRP1B	FANCD2	FGFR1	CDKN2A	TP53
190033889	TGFBR2	MET	GATA3	CDH23	KRAS	ARID2	ACVR1B	ACVR1B	RB1	NF1	KEAP1	EP300
190034021	TP73	MTOR	CADM2	TET2	FAT1	ESR1	MET	LRP4	CHEK1	CNTN1	MLL2	ASCL4	TP53	KDM5C
190034172	PIK3CA	EPHA5	EGFR	TCF7L2	TP53	FAM123B
190034729	NOTCH1	TP53
190034739	FAM5C	DNMT3A	LRP1B	LRP1B	RHOA	PBRM1	EPHA3	RICTOR	RICTOR	RICTOR	NSD1	PARK2	EXT1	PTCH1	ROBO3	CCND2	ARID2	NAV3	TP53	KDM6A	AR
190034764	KDR	FBXW7	EGFR	EGFR	PIK3CG	KRAS	TP53	KEAP1
190034766	B2M	CBFB	TP53	RARA	ASXL1	CRKL	ZIC3	TGFBR2	EPHA3	SLIT2	TET2	NSD1	CDKN2A	PTEN	MLL2	PTPRB	NAV3	TMEM132D	ACIN1	ACIN1
190034772	CUL3	TGFBR2	FBXW7	FBXW7	HIST1H3B	CARD11	MET	NOTCH1	NTM	ERBB3	TBX3	ABCC11	ABCC11	TP53	TP53	BRD4
190035509	ARID1A	RAD54L	SETD2	INPP4B	RICTOR	HIST1H1E	MET	MLL3	CDKN2A	TCF7L2	ATM	ATM	TBX3	KDM2B	IRS2	ABCC11	TP53	NF1	NF1	TOP2A	RPS6KB1	SOX9
190035546	EPHA2	PBRM1	IKZF1	MLL3	WRN	TCL1A	CREBBP	TP53	DOT1L
190035562	ATR	ABCB1	PTEN	FGF4	TP53
190035603	EIF4G3	MPL	FCRL4	ALK	NFE2L2	CASP8	CUL3	HCLS1	ATR	PIK3CA	KDR	FGF10	FGF10	CTNNA1	FLT4	BRD2	CDK13	WRN	FGFR1	KAT6A	CDKN2A	PTGS1	RET	TMEM132D	FOXA1	FANCM	AKT1	NTRK3	TP53	NF1	SMARCA4	CCNE1	CIC	RAC2	EP300
190035617	ARID1A	JAK1	LRP1B	LRP1B	BARD1	PDCD1	FOXP1	SPSB4	ATR	PIK3CA	FGFR3	PDGFRA	KDR	FBXW7	IL7R	FGF10	RAD50	FAT2	ARID1B	PIK3CG	MLL3	MLL3	CD274	PTPRD	NOTCH1	NOTCH1	MLL2	MLL2	FLT3	BRCA2	TNFSF11	ACIN1	DICER1	TP53	TOP2A	STAT3	HOXB13	RAD51C	GNA11	KEAP1	PIK3R2	ERCC1	EP300
190035633	FAM5C	CUL3	PIK3CA	FGFR3	FAT1	RAC1	RINT1	MLL3	CDKN2A	CDKN2A	PTCH1	NOTCH1	ARID5B	PTEN	MLL	MLL2	FLT1	MAP2K1	SMAD3	ERCC4	ABCC11	TP53
190035638	NFE2L2	PIK3CA	EGFR	FGF4	ZBTB16	MED12
190035639	APC	EGFR	RB1	GRIN2A	TP53
190035651	IDH1	FAT2	HIST1H2BD	HDAC9	C7orf53	MLL3	FLT1	AXIN1	TP53	PRKAR1A	MN1	STAG2	ARID1A	ARID1A	MPL	BCL9	LRP1B	HOXD13	NFE2L2
190035858	NFE2L2	MAGI2	MLL3	CDH23	TP53	TP53	BRCA1
190036093	NOTCH2	NOTCH2	ZFP36L2	CTNNB1	TERT	CTNNA1	PDGFRB	GRM3	ABCB1	FGFR1	NOTCH1	FGFR2	NTM	MLL2	TSHR	NLRC3	GRIN2A	ZFHX3	TP53	TP53	NF1	ASXL1	PTPRT	PTPRT	EP300
190036283	EPHA2	EPHA2	FANCL	CUL3	GPX1	FOXL2	SPSB4	PIK3CA	PIK3CA	WHSC1	TET2	TET2	DAXX	DAXX	PARK2	IKZF1	EZH2	MLL3	CDKN2A	ROBO3	MLL2	MLL2	SLX4	CREBBP	TP53	ZNF217	NF2	APOBEC3B	EP300
190036384	FBXW7	EPPK1	ATM	OR11G2	TP53	TAF15
190036387	RNASEL	CASP8	NRP2	CUL3	PIK3CB	FAT1	FAT2	FAT2	FAT2	EXT1	CDKN2A	PTEN	EXT2	TBX3	MLH3	TSHR	TP53	TOP2A	TOP2A	TBX22
190036516	RNASEL	LRP1B	LRP1B	PMS1	FOXL2	RINT1	PIK3CG	CDKN2A	ARID2	TMEM132D	RB1	TCF12	TP53	STAT3	POLD1	PCK1
190036570	AKT3	NFE2L2	IDH1	IRF4	ARID1B	MLL3	NOTCH1	PTEN	FGF3	ATM	HNF1A	ABCC11	TP53	PIK3R2
190036617	HSD3B1	ERBB4	KDR	NOTCH4	GRM3	MLL3	RECQL4	NOTCH1	ETV6	TP53
190036624	MTOR	MTOR	ARID1A	LRP1B	LRP1B	FAP	EPHA3	KDR	EPHA5	EPHA5	INPP4B	FBXW7	ROS1	RAC1	MLL3	CDKN2A	FGFR2	ATM	ATM	IFNG	FLT1	FLT1	FANCM	RAD51B	TP53	BRCA1	SMARCA4	BCOR	KDM6A	FAM123B	FAM123B
190036751	LRP1B	NFE2L2	SLIT2	FAT1	NSD1	IMPG1	IKZF1	EGFR	POT1	IGF2	LRRK2	PTPN11	RB1	TP53	SOX9	PPP2R1A	ASXL1
190036793	NOTCH2	NOTCH2	HMCN1	RAD50	MET	MLL3	GALNT12	BRD3	BRD3	BRD3	TBX3	ZFHX3	PIK3R2	ATRX	BCORL1
190036831	NRAS	ZFP36L2	MSH2	EPHB1	EPHB1	PIK3CB	FBXW7	HIST1H1E	MLL3	RECQL4	PTEN	MLL2	MLH3	FANCA	TP53	NF1	AXL	TFE3
190037048	ATR	TSC2	TP53	RPTOR
190037451	EPHB2	CASP8	RAF1	TGFBR2	PBRM1	EPHB1	TGFBR1	ARID2	BRCA2	SLX4	TP53	KDM6A	FAM123B
190037699	DDR2	NFE2L2	PMS1	SETD2	GRM3	MLL2	TP53	DCC	POLD1
190037720	FH	PIK3CA	IFNGR1	PTPRD	NOTCH1	NUP98	MLL2	MLL2	TP53
190037918	SDHB	PIK3C2B	ALK	LRP1B	SF3B1	HDAC4	SETD2	EPHB1	ATR	EPHA5	FAT1	RICTOR	NSD1	NSD1	OGDH	POT1	FGFR1	BMPR1A	MRE11A	PTPN11	POLE	LATS2	NR2F2	TP53	AXIN2	AXIN2	NOTCH3	ASXL1
190037955	ARID1A	ARID1A	NFE2L2	PTEN	RB1	TP53
190038268	TP73	NOTCH2	NTRK1	DNMT3A	CNTNAP5	LRP1B	LRP1B	FOXL2	NBN	NOTCH1	FGFR2	CCND1	HNF1A	TP53
190038269	DNMT3A	DNAH6
190038583	DDR2	RYR2	LRP1B	ARID2	MLL2	ERCC4	TP53
190038851	DPYD	OR2T4	LRP1B	LRP1B	LRP1B	RAF1	FAT1	POM121L12	PIK3CG	KEL	CDKN2A	FANCF	FLI1	TBX3	TP53	NF1	GRB7	KEAP1	RYR1
190038961	HIST1H3B	HIST1H1E	MLL3	FAM135B	TCF7L2	ATM	GRIN2A	TP53	STAT3	JAK3
190038965	TRIO	RICTOR	MSH3	WRN	CDKN2A	OR4C6	MLL2	TP53	SRSF2	PCK1	MAPK1
190038967	BARD1
190038992	FAM5C	LRP1B	PTEN	TP53	CRTC1	IGLL5	RBM10
190038994	TRIM58	RAF1	FAT1	HIST1H2BD	FANCM	GRIN2A	TP53	PRKAR1A
190039268	JAK1	FUBP1	NOTCH2	TXNIP	PIK3C2B	PARP1	OR2T4	MYCN	LRP1B	LRP1B	WIPF1	NFE2L2	IDH1	EPHA3	EPHA3	PIK3CA	PIK3CA	TET2	FAT2	FAT2	NOTCH4	PSMB1	CARD11	CDK13	EGFR	PIK3CG	PTCH1	NOTCH1	BMPR1A	SUFU	CNTN5	MLL	FLI1	KDM5A	MLL2	WSCD2	POLE	POLE	CHFR	FLT1	IRS2	SMAD3	IGF1R	IGF1R	AXIN1	NTHL1	CTCF	TP53	HOXB13
190039332	HIST3H3	NFE2L2	MST1R	EPHA3	ATR	FLT1	CREBBP	TP53	TOP2A	SERPINB4
190039360	ARID2	CREBBP	GRIN2A	TP53	BCL2	KDM5C
190039500	ARID1A	CHD1L	PMS1	FANCM	TP53
190039570	EPHA3	TP53	STK11
190039599	VHL	RUNX1T1	CDKN2A	SLCO1B3	TP53	SOX9	KEAP1	JAK3	AXL	KDM5C
190039600	PIK3CB	FBXW7	FAT1	ROS1	ESR1	MAGI2	MET	FLNC	CDKN2A	OR4C6	MLL2	MLL2	MLH3	TSHR	CIITA	TP53	BRD4	AR	MED12	PAK3	STAG2
190039713	NOTCH2	TNN	LRP1B	LRP1B	NFE2L2	BARD1	PIK3CA	FAT1	FAT1	CDH18	CDH18	MAP3K1	FAT2	FAT2	NSD1	BRD2	ARID1B	PMS2	POT1	WRN	PTCH1	NOTCH1	NOTCH1	ERCC5	SLX4	CDH1	TP53	SMAD4	SMARCA4	KDM6A	PAK3
190039853	LRP1B	LRP1B	FAT1	FGF10	MLL2	GRIN2A	ZFHX3	ZFHX3	TP53	CBR3
190039889	ATR	PIK3CA	EPHA5	TET2	GRM3	POT1	WRN	PTPRD	PTPRD	GRIN2A	ABCC11	TP53	CEBPA
190039904	JAK1	LRP1B	NFE2L2	PIK3CB	FAT1	FAM131B	MLL3	MLL3	CDK8	FANCM	IGF1R	TP53	KEAP1
190040175	MDM4	ALK	DICER1	TP53	NF1	EP300
190040474	MTOR	IKBKE	DAXX	PIK3CG	CDKN2A	CDK4	CREBBP	ZFHX3	TP53	NCOR1	CDK12	HOXB13	PCK1
190040533	MTOR	EPHB2	ARID1A	JUN	FUBP1	DDR2	XPO1	ERCC3	NFE2L2	ERBB4	FOXP1	EPHA3	ATR	FGFR3	KDR	FAT1	FGF10	FAT2	ARID1B	ARID1B	PMS2	WRN	RECQL4	JAK2	PTCH1	PTEN	WT1	ATM	ACVR1B	RB1	TSC2	TP53	ACACA	ANKRD30B	NOTCH3	BRD4	AXL	CIC	CIC	XRCC1	POLD1	PLXNB2	AR
190040661	ABL2	LRP1B	LRP1B	LRP1B	EPHB1	ATR	FAT1	DUSP22	ROS1	EGFR	POT1	JAK2	ARID5B	ARID5B	FAS	SUFU	OR5L2	RB1	IRS2	PALB2	FANCA	TP53	RPTOR	CEBPA	POLD1	ITSN1
190040930	FGF10	GATA3	CBL	H3F3C	ERBB3	TP53	NCOR1	EP300
190041086	EGFR	TP53	HLF
190041121	NTRK1	DDR2	LRP1B	EPHA3	NOTCH4	TP53	MIB1	KEAP1
200000254	DOCK7	LRP1B	NFE2L2	ERBB4	HDAC4	EPHA3	HCLS1	PIK3CA	SOX2	FBXW7	FLT4	EPHB6	CDKN2A	RAD51	BLM	TP53	CDK12
200000317	DDR2	DDR2	LRP1B	FAT1	IL6ST	MAP3K1	APC	PKHD1	ROS1	EZH2	SGCZ	OR4A15	TSHR	PALB2	PALB2	ZFHX3	TP53	RAD51C	CCNE1	SMARCB1	MKL1
200000348	MTOR	FAT2	IFNG	RB1	NTRK3	TP53	STK11	MED12
200000369	AKT3	EIF4A2	FAT2	FLT4	MET	PTCH1	CDH23	TP53	CHEK2
200000585	HDAC1	KIT	HIST1H3I	ATM	ERBB3	DTX1	B2M	FANCA
200000897	ARID1A	LRP1B	PDCD1	ZMAT3	FAT1	FAT1	HIST1H3B	RECQL4	CDKN2A	NOTCH1	CHD8	TP53	SMARCA4
200001060	EGFR	FOXA1	SMARCA4
200001824	FCGR2B	PDGFRB	HIST1H1C	CARD11	RINT1	MLL3	PTPRD	IGF2	FLT3
200001883	ATR	FGF10	EGFR	EGFR	WT1	TP53
200001903	FH	DRGX	TP53	TP53	TP53	EP300
200001987	TGFBR2	KIT	IKZF1	POM121L12	CDKN2A	RET	RB1	ERCC4
200002022	KDR	DDR1	NOTCH4	INHBA	GRIN2A	ABCC11	TP53	RNF43	PTCH2	DNMT3A	BARD1
200002073	LRP1B	EPHB1	ATR	KDR	MSH3	PARK2	IKZF1	PIK3CG	FLNC	PTCH1	IRS2	NTRK3	TP53	ANKRD30B	ANKRD30B
200002115	ARID1A	PTCH2	DDR2	AKT3	ERBB4	ATR	FAT2	HIST1H1C	NOTCH4	PIK3CG	PTPRD	CDKN2A	PTCH1	TLR4	NOTCH1	WT1	CBL	KDM5A	TSHR	NTRK3	TSC2	SLX4	TP53	ERBB2	ERBB2	SMARCA4
200002123	IRS2	ROCK1	KEAP1	PCK1	EPHA2	ABL2	LRP1B	PIK3CB	ZMAT3	CDKN2A	SYK	PTEN	SDHD	MLL	CNTN1	ERBB3
200002150	PIK3CA	EGFR	MSR1	PTEN
200002452	MYCL1	NOTCH2	OR2T4	LRP1B	LRP1B	ERBB4	ERBB4	BARD1	SRGAP3	ATR	HGF	GRM3	MET	WT1	OR4A15	KDM5A	CDK8	EME2	GRIN2A	TP53	NOTCH3	CYP2A13
200002684	SPTA1	HIST1H2BO	CARD11	JAK2	CDKN2A	KLF4	PTEN	MLL2	TSC2	CREBBP	TP53
200003323	NTRK1	HGF	HGF	CDH23	RB1	TP53	MAPK1	SERPINA7
200003338	MTOR	PTCH2	ABL2	LRP1B	NFE2L2	PIK3CB	FBXW7	GRM3	EPHB6	CDKN2A	PC	SLX4	TP53	TP53	TOP2A
200003343	MTOR	ARID1A	ARID1A	TPM3	MDM4	AKT3	MSH6	LRP1B	LRP1B	CHN1	HSPD1	MST1R	EPHA3	EPHB1	ATR	ATR	KDR	INPP4B	SDHA	RAD50	ROS1	PARK2	INHBA	FLNC	EPHB6	MYC	PTPRD	TCF7L2	FGF3	MLL	ROBO3	MLL2	ERBB3	ERBB3	MDM2	NAV3	RB1	IRS2	BLM	BLM	IGF1R	CREBBP	TP53	ERBB2	BRCA1	AXIN2	STK11	PTPRT	TSHZ2
200003471	SPTA1	FAM5C	NFE2L2	FANCD2	EPHA3	MLL3	CDKN2A	GATA3	ARID5B	ROBO3	MLL2	IFNG	ERCC5	TP53
200003616	BAP1	ROS1	CCND2	TP53
200003870	NOTCH2	NTRK1	NTRK1	LRP1B	TGFBR2	PBRM1	FOXL2	KDR	EPHA5	FBXW7	NOTCH4	PRDM1	EGFR	SBDS	GRM3	PIK3CG	EPHB6	EZH2	CDKN2A	OR4C6	C11orf30	ATM	ROBO3	OPCML	ARID2	MLL2	MLL2	IRS2	SIN3A	CREBBP	TP53	RAD51C	SERPINB4	DOT1L	SMARCA4	EPOR	CBR3	ATRX
200004047	ARID1A	PIK3CA	EGFR	TP53	RBM10	MED12
200004102	FUBP1	MCL1	RNASEL	ERCC3	LRP1B	INPP4B	HGF	PIK3CG	MLL3	PTPRD	KRAS	IGF1R	NCOR1	KEAP1	NF2
200004129	TP53
200004133	FUBP1	ABL2	MSH2	LRP1B	NFE2L2	CUL3	EPHB1	PRKAA1	NSD1	ROS1	HGF	MET	JAK2	PTCH1	TSC1	NOTCH1	RB1	RB1	IGF1R	ABCC11	ZFHX3	TP53	BRCA1	JAK3	MMP11	TFE3
200004144	DDR2	DYSF	LRP1B	RAF1	RAF1	FOXL2	FOXL2	FGFR3	VEGFA	CDKN2A	FGFR2	TP53
200004206	MTOR	APC	VIM	ROBO3	TP53	RUNX1
200004810	SMO	TP53	TP53
200004818	SOX2	FBXW7	PDGFRB	EGFR	EGFR	PIK3CG	CNOT4	MSR1	MLL	FGF23	ZFHX3	TP53	KEAP1	RBM10
200004823	TNFAIP3	TP53	TP53	CDK12	CHEK2
200004847	INPP4B	HRAS	RAD52	MLL2
200004913	NFE2L2	EPHA3	ATR	RAD50	NSD1	HIST1H2AG	MLL3	LZTS1	B2M	TSC2	CREBBP	TP53	RAD51D	STK11
200005925	TP73	EPHA2	NOTCH2	DNMT3A	DNMT3A	TMEM127	HOXD13	NFE2L2	FOXL2	SPSB4	PIK3CA	FXR1	FGF12	KIT	FBXW7	FAT1	FAT1	FAT1	MAP3K1	PIK3R1	IKZF1	POM121L12	GRM3	MLL3	MLL3	XRCC2	FGFR1	FGFR1	RECQL4	SYK	PTEN	WT1	MLL2	MLL2	MLL2	MLL2	CDK8	TP53	CRNKL1	TMPRSS2	EP300
200006049	AKT3	ALK	LRP1B	ERBB4	EPHA5	FBXW7	IL7R	MLL3	PTCH1	KDM5A	GRIN2A	TP53	EP300
200006226	RICTOR	NSD1	CREBBP	TP53	LRP1B	LRP1B	TBL1XR1
200006231	AKT3	ARID1B	MLL3	RUNX1T1	FGF4	FANCM	ZFP36L1	GRIN2A	TP53	CIC
200006627	EPCAM	BPTF	MED12
200006636	NFE2L2	FAT1	CDKN2A	KDM5A
200006659	PIK3R1
200006950	ATR	ROS1	BRAF	MLL3	XRCC2	NOTCH1	C11orf30	ETV6	CNTN1	MLL2	FLT3	OR11G2	TP53	BRCA1	CEBPA	EIF1AX
200006996	AFF3	LRP1B	TGFBR2	RICTOR	FGF10	FLT4	EGFR	MET	EZH2	TSC1	RECQL	SOCS1	TP53	BRIP1	MAP2K2
200007933	MTOR	ARID1A	ALK	MTRR	FAT2	NOTCH4	ARID1B	CYLD	TP53
200007934	EPHA5	EPHA5	CSF1R	ROS1	PIK3CG	ZFPM2	CDKN2A	NOTCH1	NOTCH1	GATA3	ATM	PTPRO	ERBB3	RAD51	MYCL1	NTRK1	LRP1B	NFE2L2	HCLS1	SLX4	CREBBP	TP53	NCOR1
200007955	TAL1	BRAF	EPHB6	KRAS	F8
200007979	PTPRD	RB1	FANCM	TP53	EP300
200007981	CASP8	TGFBR2	FOXP1	ATR	APC	MET	TSC1	TSC1	PTEN	BRIP1	EP300	RBM10
200008156	AFF3	FANCD2	FOXL2	FAT1	NSD1	ARID1B	PMS2	BRAF	NOTCH1	EXT2	BRCA2	AKT1	TSC2	CREBBP	CDH1	ZFHX3	AXIN2	STK11	NOTCH3
200008489	NFE2L2	EPHA3	FAT1	FAT2	MLL3	CDKN2A	RET	TP53	CDK12
200008662	EPHA3	EPHB1	FAT1	FAT2	CARD11	NOTCH1	TP53	KEAP1	DDX3X
200019696	CTNNA2	CUL3	PTEN	FANCM	TP53	BRCA1	SOX9
200019965	JAK1	TXNIP	CNTNAP5	LRP1B	BAP1	FAT2	NSD1	CARD11	WRN	CDKN2A	PTEN	IRS2	TP53	TP53	KEAP1
200020556	SLC16A1	LRP1B	ROS1	ARID1B	MLL3	PTCH1	GATA3	ARID2	COL2A1	TP53	TOP1
200020598	ARID1A	ARID4B	TRIM58	LRP1B	LRP1B	FAT1	MAP3K1	APC	ROS1	ETV1	MLL3	CSMD3	CDKN2A	NFKBIA	TP53	ERBB2	RPTOR	SERPINB4	DOT1L	GNAS	SERPINA7
200021025	CD5L	NFE2L2	PIK3CA	PTPRD	NOTCH1	NOTCH1	KDM5A	TMEM132D	BRCA2	BRCA2	BLM	TP53
200021226	NRXN1	SOX2	BRD2	DAXX	RAD21	IGF1R	TP53	GNAS	KDM5C
200021231	LRP1B	LRP1B	PDGFRA	TET2	FAT1	FAT1	CDH18	IL7R	FLT4	GRM3	PIK3CG	MLL3	CDKN2A	CDKN2A	TP53	SMARCA4	JAK3
200021261	MTOR	DPYD	IKBKE	PARP1	RYR2	LRP1B	PDK1	PMS1	FANCD2	EPHB1	PIK3CA	HNRPDL	RASA1	PDGFRB	NSD1	ROS1	ROS1	PARK2	CDK6	MET	NKX3-1	PTPRD	PTPRD	CYP2C8	ATM	NAV3	TP53	NF1	SMAD4	SMARCA4	SMARCA4	PTPRT	AURKA	NF2	NF2
200021654	ARID1A	ABL2	DNMT3A	FAT1	GUSB	MLL3	PTEN	MLL	RAD52	CTCF	TP53	TP53	KEAP1	KDM5C
200021956	BAP1	FAT1	IL7R	PDGFRB	PTPRD	KRAS	GRIN2A
200022679	LRP1B	EPHA3	PIK3CG	MLL3	NTRK2	MYO3A	PTEN	ARID2	MLL2	TP53	NF1	MN1
200023065	IRF6	ERCC3	LRP1B	NSD1	GRM3	PIK3CG	EPHB6	MLL3	CDH23	PTEN	MLL2	TP53	BRD4	MED12
200023130	EGFR	EGFR
200023368	TGFBR1
200023373	LRRC7	SI	FBXW7	FGFR4	ATM	TP53	ZNF521	DDX3X	FAM123B
200023777	EPCAM	ERCC3	TET2	TET2	CDKN1B	TP53
200024006	NTRK1	CASP8	FANCD2	ARID2	MLL2	POLE	BRCA2	FANCM	TP53	RNF43
200024112	LRP1B	NFE2L2	EPHA5	FBXW7	FAT1	FAT2	CDKN2A	FGF19	LRRK2	BRCA2	TP53	RPTOR	ZNF521	SMARCA4	FRMPD4
200024718	ARID1A	OBSCN	NFE2L2	ERBB4	EIF4A2	FBXW7	FAT1	FGF10	CDKN2A	GALNT12	MLL2	RB1	TP53	TP53	TP53	NF1	ERBB2	SERPINB3	AXL	KDM6A
200024757	FCGR2B	EPHA5	APC	CDKN2A	FGF3	NTRK3	TP53	TP53	NCOR1	BRIP1	POLD1
200024770	FH	CUL3	CUL3	EPHA3	EPHA5	FAT1	FZD1	PTEN	ROBO3	MLL2	FLT3	ERCC5	DICER1	WWOX	TP53	NCOR1
200025116	LRP1B	EPHA5	ADAM29	ITK	GRM3	MLL3	TSHR	TP53	KEAP1	ARAF
200025165	EGFR	MLL3	TP53
200025374	LRP1B	KIT	ROS1	POLE	TSHR	GRIN2A	ERCC4	PALB2	FANCA	TP53	TP53	INSR	KEAP1	BRD4
200025731	FBXW7	CDK13
200026229	LRP1B	LRP1B	CUL3	FGF10	MLL3	WRN	CDKN2A	OR5L2	ATM	NKX2-1	TSHR	TSHR	TP53
200026314	PIK3CA	FGFR3	DLC1	KAT6A	HRAS	RB1	DICER1	TP53	NF1	BRD4	PPP2R1A
200026324	MTOR	PIK3CA	FAT2	DAXX	GRM3	PTPRD	IRS2	BRCA1
200026336	DPYD	NFE2L2	ERBB4	PASK	SOX2	HIST1H1C	ABCA13	IKZF1	POT1	CDKN2A	SLX4	TP53	STK11	PTPRT
200026353	ARID1A	MSH4	FCGR3A	LRP1B	LRP1B	ERBB4	BARD1	CUL3	ATR	EPHA5	RICTOR	CTNNA1	HIST1H2BD	CDK13	C7orf53	MLL3	MLL3	CDKN2A	CDH23	FANCF	MLL2	NAV3	NAV3	FLT3	RB1	IRS2	FANCM	TP53	NF1	KEAP1	TOP1	ATRX
200028575	ACTB	EGFR	NBN	CDKN2A	TP53
200029570	TNFRSF14	EPHA2	EPHB2	ARID1A	ARID1A	PTCH2	TXNIP	NTRK1	MSH2	ACVR2A	WIPF1	PMS1	CASP8	CTNNB1	MST1R	PBRM1	PBRM1	CADM2	PIK3CB	ATP11B	TET2	FBXW7	FAT1	FAT1	FAT1	FGF10	RAD50	FGFR4	NSD1	FLT4	MDC1	FANCE	RUNX2	ARID1B	ARID1B	ARID1B	ACTB	PMS2	CDK13	EPHB6	MLL3	MNX1	WRN	WRN	FGFR1	EXT1	PSIP1	FANCG	NTRK2
200029596	LRP1B	LRP1B	NFE2L2	CUL3	FBXW7	EZH2	CDKN2A	TLR4	MLL2	GRIN2A	TP53	RAD51C	PPP2R1A
200029874	FAT1	NOTCH3
208001164	GRM3	EPHB6	POLE	POLE
208001169	FLG	DNAH6	FGF12	EPHA5	MLL3	JAK2	GALNT12	CDH23	MEN1	MLL2	TMEM132D	BCL2A1	TP53	TP53	DCC	PCK1
208002081	CASP8	PIK3CA	FAT1	FGFR2	CNTN5	PTPN11	FANCM	FANCA	PTPRT	ITSN1
208002308	JAK1	MSH4	LRP1B	FANCD2	RAF1	FBXW7	NOTCH4	GFRAL	NBN	PAX5	H3F3C	TBX3	NTRK3	TP53	NF1	BRIP1	RUNX1
208002604	BRD2	SUFU	GRIN2A	TP53	GNA11
208003886	CNTNAP5	ERBB4	ERBB4	SETD2	BRD2	CARD11	MLL3	WRN	FGFR1	CDKN2A	NOTCH1	NOTCH1	CDH23	MLL2	NAV3	TBX3	POLE	FANCM	NTRK3	TP53	STK11	AXL
208003890	NTRK1	ATR	PIK3CA	FAT1	NSD1	PTEN	C11orf30	TP53	TP53	TP53	TP53	POLD1	ASMTL
208005387	ARID1A	EPHA5	DDR1	BRAF	TSC1	TP53	ERG
208006211	PIK3CA	EGFR	TP53	RBM10
208006243	KDR	KDR	HIST1H1E	PMS2	POT1	MLL2	C15orf55	TP53	NF1	BRCA1	BRCA1	CDC73	NFE2L2	NFE2L2	ERBB4	HDAC4
208009041	PTCH2	MSH6	SF3B1	FANCD2	CBLB	IFNGR1	ABCB1	EPHB6	RECQL4	JAK2	TSC1	C11orf30	NFKBIA	PALB2	ABCC11	TP53	ERBB2	BTK
[truncated: 50 more columns]
