# Supplementary material for: TP53 and LRP1B Co-Wild Predicts Improved Survival for Patients with LUSC Receiving Anti-PD-L1 Immunotherapy
Source: Cancers (Basel). 2022 Jul 12;14(14):3382. doi: 10.3390/cancers14143382 (PMC9320428; doi:10.3390/cancers14143382)
Supplement: Supplementary file 1 [file cancers-14-03382-s001.zip › Supplementary Table S3.xlsx]

## Sheet: Sheet1
Supplementary Table S3. The clinical information and PD-L1 expression data of Geneplus cohort.
PID	type	Gender	Age	Stage	Smoke status	PD-L1 (TPS)	TMB
108812671	mut	male	50	Ⅳ			5
108812707	mut	male	65				9
170005830	mut	male	61	Ⅳ			80
170013162	mut	male	63	Ⅳ			13
170013209	mut	male	63	Ⅳ			6
170014275	mut	male	64	Ⅲ			14
170015782	mut	female	64				27
170015838	mut	male	78				8
170016792	mut	male	58	Ⅳ			17
170017509	mut	male	81	Ⅲa	smoker		15
170017979	mut	male	58	Ⅳ			6
180000225	mut	female	60			0	21
180000421	mut	male					19
180000423	co-wild	male					4
180000424	mut	male					14
180000435	mut	male	74	Ⅳ	smoker		6
180000440	mut	male	56	Ⅳ			19
180000450	mut	male	69				21
180000518	mut	male	65				6
180000821	mut	male	64	Ⅲa			15
180001357	mut	male	59	Ⅳ			13
180001602	mut	male	60	Ⅳ	smoker		18
180001678	mut	male	66	Ⅳb	smoker		15
180002038	mut	male	63				13
180002257	mut	male	51	Ⅰ			7
180002359	mut	male	56		smoker	1	15.36
180002631	mut	male	51	Ⅲc			7
180002656	mut	male	68	Ⅲb			11
180002661	mut	male	58	Ⅲa	non-smoker		7
180002664	co-wild	male	34	Ⅳ			4
180002997	mut	female	78	Ⅳ	non-smoker		6
180003049	mut	male	70				13
180003199	co-wild	male	51	Ⅳ			3
180003227	mut	female	63				14
180003469	mut	male	43	Ⅳ			12
180003562	mut	female	57	Ⅳ	non-smoker		6
180003570	mut	male	71	Ⅳ	smoker		6
180003576	mut	male	63				10
180003646	mut	male	59				4
180004040	mut	male					7
180004191	mut	male	56	Ⅱ	smoker		15.36
180004471	mut	male	77	Ⅳa			8
180004730	co-wild	male	78	Ⅲb			4
180004810	mut	male	64	Ⅳ	smoker	20	13.44
180004817	mut	male	72	Ⅳ	smoker	0	8.64
180004820	mut	male	67	Ⅳ	smoker	1	7.68
180004868	co-wild	male	80	Ⅳ			10
180004871	mut	male	52				8
180005003	mut	male	67				10
180005140	mut	male	71				8
180006408	mut	male	77				7
180006749	mut	male	84				13
180006759	mut	male	61	Ⅲc			30
180006808	mut	male	79				1
180006841	co-wild	female	80	Ⅳ	non-smoker		2
180007025	mut	male	64				7
180007067	mut	male	65	Ⅲ			18
180007115	mut	male	54				7
180007129	mut	male	64				10
180007275	co-wild	male	57	Ⅳ	non-smoker		5
180007369	co-wild	male	66	Ⅳ			7
180007399	mut	male	51				11
180007627	mut	male	63	Ⅳ	smoker	3	24.96
180007983	mut	male	74	Ⅳ			14
180007984	mut	male	61				10
180008008	mut	male	81	Ⅲ			6
180008023	mut	male	74	Ⅳ			8
180008215	mut	male	45	Ⅳ	smoker		4.8
180008977	mut	male	69				22
180009003	mut	male					16
180009030	mut	male	63				10
180009043	mut	male		Ⅳ			6
180009277	mut	male	70	Ⅲ			15
180009464	co-wild	male	77				2
180009647	mut	male	71				7
180009651	mut	male	50				7
180009661	mut	male	53	Ⅳ	smoker		13
180009895	mut	male	57				22
180010055	mut	male	65	Ⅳ			9
180010172	mut	female	66				5
180010329	mut	male	62				9
180010528	mut	male	71				11
180010534	mut	male	75				16
180010827	mut	male	60	Ⅳ			5
180011790	co-wild	male	49	Ⅳb			1
180011837	mut	male	75	Ⅱ			17
180011884	co-wild	male	50	Ⅲb	smoker		6
180012067	mut	male	73		non-smoker		5
180012068	mut	male	69				12
180012151	co-wild	male	66	Ⅳa			6
180012194	mut	male	68	Ⅲb	smoker		16
180012506	mut	male	59				13
180012533	mut	male	84				11
180012586	mut	male	76	Ⅲa			3
180012924	mut	male	72		smoker		11
180013326	mut	female	33	Ⅲb	non-smoker	50	2
180013360	mut	male	75		non-smoker		10
180013402	mut	female	53				12
180013432	mut	male	58	Ⅳ			10
180013477	mut	male	61				11
180013865	mut	male	79		smoker		14.4
180014451	mut	male	70	Ⅲ			3
180014470	mut	male	68				26
180014490	co-wild	male	54				1
180014519	mut	male	64	Ⅳ			13
180015126	mut	male	57	Ⅳ			6
180015268	mut	male	55		smoker		14
180015297	mut	male	60	Ⅲa	smoker		6
180016012	mut	male	81				11
180016219	mut	male	58				8
180016430	mut	female	45	Ⅲb			3
180016644	mut	male	58				15
180016757	mut	male	62				8
180016865	mut	male	54				6
180017187	mut	male	66	Ⅲ			8
180017513	mut	male	79				28
180017643	mut	male	47				9
180017684	mut	male	63				14
180017701	mut	male	72				12
180017789	co-wild	male	25		smoker		1
180017828	mut	male	85		smoker		14
180017882	mut	male	63				7
180017917	mut	male	65	Ⅳ			12
180018022	mut	male	60	Ⅳ	smoker		10
180018369	mut	male	61	Ⅲ	smoker		9
180018393	mut	male	57	Ⅲb	smoker		13
180018478	mut	male	62		smoker	0	15
180018515	mut	male	64		smoker	0	15
180018533	mut	male	55	Ⅳ			19
180019141	mut	female	57		non-smoker		4.8
180019254	mut	male	69	Ⅳ	non-smoker		13
180019259	mut	male	55	Ⅲb	non-smoker		19
180019523	mut	male	61	Ⅳ	smoker		20.16
180019541	mut	male			smoker		20
180019581	mut	male	64	Ⅳ	smoker		8
180020074	co-wild	male	51				1
180020308	mut	male	67	Ⅳ			9
180020590	mut	male	74	Ⅲ	smoker		15
180020599	mut	male	71		smoker		12
180020616	mut	male	57	Ⅳ	smoker		16
180020646	mut	male	76				7
180020677	mut	male	63	Ⅱb			11
180020710	mut	male	68				4
180020821	mut	female	78		non-smoker		6
180020827	mut	male	53		smoker		14
180021320	co-wild	female	59	Ⅲ	non-smoker		2
180021355	mut	male	78		smoker		22
180021381	mut	male	61		smoker		16
180022028	mut	male	68		smoker		16
180022702	mut	male	56	Ⅲc			23
180022725	mut	female	55	Ⅳ	non-smoker	0	2
180022728	mut	female	45	Ⅳ	non-smoker		7
180022995	mut	male	69		smoker		5
180022997	mut	male		Ⅲb			12
180023007	mut	male	67	Ⅱa	smoker		7
180023017	mut	male	59	Ⅱa			18
180023244	mut	male	59	Ⅳ	smoker	0	15.36
180023254	co-wild	male	49	Ⅲb			7
180023481	mut	male	83	Ⅲ	smoker		9
180023686	mut	male	57		smoker		16
180024112	mut	male	70	Ⅳ			19
180025702	mut	male	66				13
180025703	mut	male	41				8
180025749	mut	female	65	Ⅲ			7
180025750	mut	male	61				17
180026009	mut	male	73				14
180026178	mut	male	56	Ⅲa			10
180026461	mut	male	65	Ⅳ	smoker		32
180026567	co-wild	female	65		non-smoker		4
180026720	mut	male	61	Ⅲ	smoker	65	14
180026780	mut	male	65	Ⅱ	smoker	10	7
180026785	mut	male	73	Ⅲ	smoker		9
180027545	mut	male	63	Ⅱa	smoker		15
180027591	mut	male	72	Ⅱ	smoker		6
180027604	mut	male	32	Ⅳ	smoker		11
180028410	mut	male	65	Ⅳa	smoker		2
180028491	mut	male	77	Ⅳ	smoker		4.8
180028504	mut	male	78	Ⅳ	smoker		5.76
180028557	mut	male	63	Ⅲa	smoker		25
180028686	mut	male	77	Ⅲc			18
180028889	mut	male	48	Ⅳ	smoker		19
180028969	co-wild	female	37	Ⅳa	non-smoker		1
180029585	mut	male	67	Ⅳ	smoker	3	10.56
180029776	mut	male	74		smoker		33
180030385	mut	male	78	Ⅳ			9
180031270	mut	female	48	Ⅳb			7
180031952	mut	female	47	Ⅲb			12
180032564	mut	male	62			0	11
180032565	co-wild	female	61			5	2
180032592	mut	male	62		smoker		10
180032700	mut	male	65		smoker		5
189010660	mut	male	66	Ⅳ	non-smoker		11
190000111	mut	male	54	Ⅲc	smoker		7
190000787	co-wild	female	59	Ⅳ			5
190000815	mut	male	65				8.64
190000922	mut	male	68	Ⅳ	smoker	1	7.68
190001213	mut	male	71		smoker		17.28
190001465	mut	male	56				22.08
190001485	co-wild	female	69		non-smoker		3.84
190001507	mut	male	53		smoker		12.48
190001595	mut	male	65				10
190002153	mut	male	63				9.6
190002246	mut	male	64		smoker		12.48
190002259	mut	male	67				20.16
190002264	co-wild	female	63	Ⅲa			3.84
190002357	co-wild	male	58	Ⅲb			4
190002595	mut	male	69			0	11.52
190002724	mut	male	62	Ⅳ	smoker		19
190003725	mut	male	61	Ⅲ	smoker	1	8
190003880	co-wild	male	48	Ⅳa			5.76
190003883	co-wild	female	46				0.96
190003898	co-wild	male	51		smoker		1.92
190003920	mut	male	48		smoker		3.84
190003935	mut	male	58	Ⅲb			11.52
190003959	mut	male	68		smoker		10.56
190003974	mut	male	73			95	27.84
190004022	mut	male	53	Ⅲb	smoker		18.24
190004101	mut	male	77				20
190004159	mut	male	55				20
190004300	co-wild	female	56		non-smoker		2.88
190005296	mut	male	70		smoker		12.48
190005367	mut	male	49	Ⅳb	smoker	2	5.76
190005370	mut	male	54	Ⅰ	non-smoker		5.76
190005842	mut	male	84		smoker		6.72
190005902	co-wild	male	48		smoker		4.8
190006788	mut	male	62		smoker		37
190006797	mut	male	62				8.64
190007030	mut	male	77				19.2
190007090	mut	male	54				10.56
190007606	mut	female	66				5
190007822	co-wild	male	66	Ⅳ		60	7.68
190007936	mut	male	63	Ⅲb	smoker		15.36
190008412	mut	male	54	Ⅳa	smoker		13.44
190008413	mut	male	63	Ⅳ	smoker		7.68
190008414	mut	female	76		non-smoker		4.8
190009449	mut	female	54		non-smoker		3.84
190009478	co-wild	female	66	Ⅳ	non-smoker		3.84
190009531	mut	male	67	Ⅳ	smoker		13.44
190009547	mut	male	63	Ⅱ	smoker	10	10.56
190009560	mut	male	66		smoker	0	3.84
190009573	mut	male	75	Ⅱ	smoker	1	14.4
190009574	mut	male	64	Ⅲ	smoker	20	2.88
190009591	mut	male	81		smoker		11.52
190009607	mut	male	75	Ⅲ	smoker		14.4
190009640	mut	female	63	Ⅲ	non-smoker	0	8.64
190009728	mut	male	61		smoker	0	5.76
190010161	mut	male	49			50	11.52
190010526	mut	male	72			30	12.48
190010566	mut	male	60		smoker		11.52
190010640	mut	male	70		smoker	10	4.8
190010654	mut	male	62	Ⅳ	smoker	1	29.76
190010699	mut	male	76	Ⅳ	smoker		9.6
190010878	mut	male	55	Ⅳ	smoker		15.36
190011140	mut	female					1.92
190011141	mut	male	79				46.08
190011158	mut	male					7.68
190011159	mut	male	60		smoker		0.96
190011164	mut	male					13.44
190011304	co-wild	female	68		non-smoker		0.96
190011316	co-wild	male	54	Ⅳ	smoker	0	2.88
190011331	mut	male	69		smoker	50	20.16
190011514	mut	male	44			75	16.32
190011530	mut	male	65				19.2
190011540	mut	male	54		non-smoker	1	11.52
190011922	mut	male	67		smoker		17.28
190011996	co-wild	male	61	Ⅱ	smoker		11.52
190012061	co-wild	male	66		smoker		4.8
190012062	co-wild	male	68		smoker		7.68
190013704	mut	male	52		smoker		6.72
190013911	mut	male	73		smoker		17.28
190014000	mut	male	70		smoker	1	20.16
190014069	mut	female	76	Ⅰ	smoker		26.88
190014237	mut	female	66	Ⅳ	non-smoker		1.92
190014446	mut	male	70				11.52
190014480	mut	male	63			60	17.28
190015162	mut	male	55	Ⅳ			8.64
190015566	co-wild	male	83	Ⅳ	non-smoker	0	7.68
190015661	mut	male	78		non-smoker		8.64
190015754	mut	male	54	Ⅳ	smoker	0	14.4
190016511	mut	male	75		smoker		30.72
190016517	mut	male	60		smoker		14.4
190016530	mut	male	58	Ⅲ	smoker		14.4
190016811	mut	male	55			50	8.64
190017188	co-wild	male	78		non-smoker		6.72
190017195	mut	male	56		smoker		15.36
190017206	mut	female	80		smoker		11.52
190017218	mut	male	64	Ⅲ	smoker		6.72
190017619	mut	male	73				12.48
190017873	mut	female	32				6.72
190017920	co-wild	male	37	Ⅳ	smoker	50	3.84
190018062	mut	male	76	Ⅳ	smoker		20.16
190018305	mut	male	61				23.04
190018405	co-wild	male	64	Ⅳ	smoker	1	0.96
190018481	mut	male	73		smoker		8.64
190018729	mut	male	66		smoker		8.64
190018750	mut	male	80		smoker	3	7.68
190018753	mut	male	68		smoker		9.6
190019131	mut	male	54	Ⅳ	smoker	70	7.68
190019863	co-wild	female	79		non-smoker	1	1.92
190020120	mut	male	70		smoker	5	11.52
190020458	mut	male	66		smoker		7.68
190020502	mut	female	46	Ⅳa	non-smoker		2.88
190020676	mut	male	75				17.28
190020695	mut	male	68				3.84
190020763	mut	male	66				9.6
190021231	mut	male	79		smoker	1	16.32
190021407	mut	female	62		non-smoker		1.92
190021546	mut	male	63		smoker	0	7.68
190021560	mut	female	80		non-smoker	1	45.12
190021567	mut	male	52		smoker	0	17.28
190021572	mut	male	48		smoker	20	5.76
190021608	mut	male	62		smoker	30	7.68
190021615	mut	male	75		smoker	1	3.84
190021618	co-wild	male	67		non-smoker	20	2.88
190021638	mut	male	65		smoker		9.6
190021639	mut	male	55		smoker		31.68
190021973	mut	male	70			80	16.32
190022009	mut	male	72				6.72
190022231	mut	male	76		smoker	0	11.52
190022484	mut	male	52	Ⅳb	smoker		8.64
190023470	mut	female					43.2
190024765	mut	male	56		smoker		6.72
190024788	mut	male	65		non-smoker	5	3.84
190024800	mut	male	58		smoker		2.88
190024813	mut	male	53	Ⅲ	smoker	20	14.4
190024834	co-wild	male	74	Ⅳ	non-smoker		4.8
190024998	mut	male					14.4
190025063	mut	male	67	Ⅲb			8.64
190025519	mut	male	66		smoker		7.68
190026130	mut	male	56	Ⅲa			10.56
190026272	mut	male	61		smoker		6.72
190026288	mut	male	67		smoker	1	14.4
190026562	mut	male	61	Ⅳ	non-smoker		7.68
190027060	mut	male					2.88
190027145	mut	male			non-smoker		10.56
190027184	mut	male	56		smoker	0	10.56
190027208	mut	male	61		smoker	0	10.56
190027327	mut	male	67	Ⅳ	smoker		13.44
190027362	mut	male	75		smoker	0	7.68
190028351	mut	male	62	Ⅳ			1.92
190028359	mut	male	51	Ⅲ	smoker		22.08
190028376	co-wild	female	61	Ⅲ	non-smoker		0.96
190028573	mut	male	57	Ⅲb	smoker		19.2
190028645	co-wild	male	66		smoker		12.48
190028761	mut	female	74		non-smoker	0	24
190028774	mut	male	66	Ⅳ	smoker	90	15.36
190028804	mut	male	82		smoker		9.6
190028826	mut	male	62	Ⅳ	smoker	60	18.24
190028830	mut	male	53		smoker		9.6
190029002	mut	male	51	Ⅳ	smoker	0	26.88
190029049	mut	male	40		smoker	0	14.4
190029243	mut	male					16.32
190029286	mut	male	66	Ⅳa	smoker		3.84
190029316	mut	male	62		smoker	25	18.24
190029908	mut	male	68	Ⅳ	non-smoker		36.48
190030014	mut	male	68	Ⅳ	smoker	0	5.76
190030862	mut	male	65	Ⅲ	smoker		9.6
190031276	mut	male	63				16.32
190031428	mut	male	75	Ⅳ			7.68
190031456	mut	male	64				11.52
190031670	mut	male	71				12.48
190031674	mut	female					15.36
190032747	mut	male	66				10.56
190032995	mut	female				0	21.12
190033610	mut	male	77	Ⅰa	non-smoker		15.36
190033783	mut	male	70		non-smoker		5.76
190033889	co-wild	male	52		non-smoker	0	11.52
190034021	mut	male	58		non-smoker		13.44
190034172	mut	male	61		smoker		5.76
190034729	mut	female	69		non-smoker	8	1.92
190034739	mut	male	68	Ⅳ	non-smoker		20.16
190034764	mut	male	61	Ⅲ	smoker		7.68
190034766	mut	male	68		smoker	1	19.2
190034772	mut	male	56	Ⅳ	smoker		15.36
190035509	mut	male	59		smoker		21.12
190035546	mut	male	58		smoker	0	8.64
190035562	mut	male	67		smoker	8	4.8
190035603	mut	male		Ⅱ			33.6
190035617	mut	male					41.28
190035633	mut	male	78	Ⅲ	smoker		21.12
190035638	co-wild	female	67	Ⅳ	non-smoker		5.76
190035639	mut	male	56	Ⅳ	smoker		4.8
190035651	mut	male	76		smoker	85	18.24
190035858	mut	male	60		smoker	90	6.72
190036093	mut	male	62	Ⅳ	smoker	0	24
190036283	mut	female	64				27.84
190036384	mut	male	66	Ⅳ	non-smoker	30	5.76
190036387	mut	male	70		smoker	10	19.2
190036516	mut	male	62	Ⅲb			15.36
190036570	mut	male	71		smoker		13.44
190036617	mut	male	50		smoker		9.6
190036624	mut	female	60		non-smoker		29.76
190036751	mut	male	60		non-smoker		16.32
190036793	co-wild	male	51	Ⅲb	smoker	0	14.4
190036831	mut	male	56	Ⅲc	smoker		17.28
190037048	mut	male	49		non-smoker	20	3.84
190037451	mut	male	66		smoker	0	12.48
190037699	mut	male	72		smoker		8.64
190037720	mut	male	73		smoker		8.64
190037918	mut	male	54			0	26.88
190037955	mut	male	63	Ⅱb	smoker	1	5.76
190038268	mut	male	62		non-smoker		13.44
190038269	co-wild	male	65		non-smoker		1.92
190038583	mut	male	60	Ⅲ	smoker		6.72
190038851	mut	male	60				18.24
190038961	mut	female		Ⅲb			9.6
190038965	mut	male		Ⅲa			10.56
190038967	co-wild	male					0.96
190038992	mut	male					6.72
190038994	mut	male	64	Ⅲb			7.68
190039268	mut	male	66		smoker	10	52.8
190039332	mut	male			smoker	1	9.6
190039360	mut	male	81	Ⅳ	smoker		5.76
190039500	mut	male	75		smoker		4.8
190039570	mut	male	64		smoker	1	2.88
190039599	mut	male	65	Ⅳ	smoker		9.6
190039600	mut	male	69	Ⅳ	smoker		20.16
190039713	mut	male					29.76
190039853	mut	male	75	Ⅳb			9.6
190039889	mut	male	56	Ⅲ	smoker	0	12.48
190039904	mut	male	67		non-smoker	1	12.48
190040175	mut	male	59	Ⅳ	smoker	0	5.76
190040474	mut	male	57	Ⅲb			12.48
190040533	mut	male	75		smoker		41.28
190040661	mut	male	57		non-smoker	5	24.96
190040930	mut	male	75		smoker		7.68
190041086	mut	female	27	Ⅳ	non-smoker		2.88
190041121	mut	male	64		smoker	3	7.68
200000254	mut	male	58	Ⅳ	smoker		16.32
200000317	mut	male	84		smoker	20	20.16
200000348	mut	male	67		smoker	2	7.68
200000369	mut	male	66	Ⅲ	smoker		8.64
200000585	co-wild	female		Ⅲb			7.68
200000897	mut	male	62		smoker	0	12.48
200001060	co-wild	female	61	Ⅳ	non-smoker		2.88
200001824	co-wild	female	61	Ⅳ		80	8.64
200001883	mut	male	52	Ⅳb	non-smoker		5.76
200001903	mut	male	66	Ⅲa		1	5.76
200001987	co-wild	male	50		non-smoker		7.68
200002022	mut	male	71		non-smoker		10.56
200002073	mut	male	53		smoker		14.4
200002115	mut	male	56		smoker		24.96
200002123	mut	male	58		smoker		15.36
200002150	co-wild	male	60		non-smoker	0	3.84
200002452	mut	male	51	Ⅳ	smoker		21.12
200002684	mut	male	72				10.56
200003323	mut	male	63		non-smoker		7.68
200003338	mut	male	73		non-smoker		14.4
200003343	mut	male	66		smoker		49.92
200003471	mut	male		Ⅲ			13.44
200003616	mut	male	78		smoker	30	3.84
200003870	mut	male	67	Ⅳ	smoker	1	36.48
200004047	mut	female	60	Ⅳ	non-smoker		5.76
200004102	mut	male		Ⅲ			14.4
200004129	mut	male	54	Ⅲ	smoker		0.96
200004133	mut	male	72		smoker		24.96
200004144	mut	male	62		smoker		11.52
200004206	mut	male	84		smoker		5.76
200004810	mut	female	63	Ⅳ	non-smoker		2.88
200004818	mut	female	80		smoker		13.44
200004823	mut	male	49	Ⅳ	smoker	1	4.8
200004847	co-wild	female	77		non-smoker		3.84
200004913	mut	male	57		smoker		13.44
200005925	mut	male	73	Ⅳ	smoker	0	39.36
200006049	mut	male	57	Ⅱa	smoker	2	12.48
200006226	mut	male	76		smoker	0	6.72
200006231	mut	male			smoker		9.6
200006627	co-wild	female	46		non-smoker		2.88
200006636	co-wild	male	62		smoker	0	3.84
200006659	co-wild	male	52		smoker	0	0.96
200006950	mut	male	68		smoker		15.36
200006996	mut	male	71		non-smoker		14.4
200007933	mut	male					8.64
200007934	mut	male	69				22.08
200007955	co-wild	male	65				4.8
200007979	mut	male	67				4.8
200007981	co-wild	male	66				11.52
200008156	co-wild	female	59		non-smoker		18.24
200008489	mut	male	60		smoker		8.64
200008662	mut	male	74		smoker	1	8.64
200019696	mut	male	65		smoker	0	6.72
200019965	mut	male	52		non-smoker	0	14.4
200020556	mut	male			smoker	10	10.56
200020598	mut	male	56		smoker	70	20.16
200021025	mut	male	55		smoker	50	11.52
200021226	mut	male	83		smoker		8.64
200021231	mut	male	68		smoker		16.32
200021261	mut	male	68	Ⅳ	smoker		33.6
200021654	mut	male	58		smoker	0	13.44
200021956	co-wild	male	64		smoker	60	6.72
200022679	mut	male	73		smoker	15	11.52
200023065	mut	male	73		smoker		13.44
200023130	co-wild	male	65		non-smoker		1.92
200023368	co-wild	female	51	Ⅱb	non-smoker		0.96
200023373	mut	male	72				8.64
200023777	mut	male	84		non-smoker	40	5.76
200024006	mut	male		Ⅲa			9.6
200024112	mut	male	75		smoker	0	14.4
200024718	mut	male	64		non-smoker		19.2
200024757	mut	male	46		non-smoker		10.56
200024770	mut	male	72		smoker		15.36
200025116	mut	male	65		smoker	12	9.6
200025165	mut	male	64		smoker	30	2.88
200025374	mut	male	63	Ⅳ	smoker		13.44
200025731	co-wild	female	23		non-smoker		1.92
200026229	mut	male	67		smoker		12.48
200026314	mut	male	78				10.56
200026324	co-wild	female	50		non-smoker		7.68
200026336	mut	male	72				13.44
200026353	mut	male	74		non-smoker		30.72
200028575	mut	female	54			70	4.8
200029570	mut	male	67		smoker		95.04
200029596	mut	male			smoker	0	12.48
200029874	co-wild	female	66		non-smoker		1.92
208001164	co-wild	male	70				3.84
208001169	mut	male				5	15.36
208002081	co-wild	female	59				9.6
208002308	mut	male					16.32
208002604	mut	male					4.8
208003886	mut	male	67	Ⅱ		3	21.12
208003890	mut	male	71	Ⅲ		0	12.48
208005387	mut	male	72	Ⅲ			6.72
208006211	mut	female	72	Ⅳ			3.84
208006243	mut	male	72				15.36
208009041	mut	female	69	Ⅲ			17.28
