# Supplementary material for: TP53 and LRP1B Co-Wild Predicts Improved Survival for Patients with LUSC Receiving Anti-PD-L1 Immunotherapy
Source: Cancers (Basel). 2022 Jul 12;14(14):3382. doi: 10.3390/cancers14143382 (PMC9320428; doi:10.3390/cancers14143382)
Supplement: Supplementary file 1 [file cancers-14-03382-s001.zip › Supplementary Table S5.xlsx]

## Sheet: co-wild_high_expression_gene
Supplementary Table S5. 358 significantly upregulated genes in TP53/LRP1B co-wild type.
Gene	baseMean	log2FoldChange	lfcSE	stat	pvalue	padj
ABCC6	63.2977	-1.02593	0.193116	5.31249	1.0814e-07	6.20775e-06
ACAP1	245.63	-1.2168	0.163339	7.44955	9.36579e-14	5.77255e-11
ADAMTS8	35.1755	-1.09384	0.244161	4.47999	7.46454e-06	0.000199434
ADH1A	6.51084	-1.25391	0.233602	5.3677	7.97467e-08	4.83184e-06
ADH1B	326.24	-1.03443	0.305377	3.3874	0.000705595	0.00713966
ADH6	7.92462	-1.07836	0.248168	4.34529	1.39091e-05	0.000334154
AFF3	63.0918	-1.1271	0.227666	4.95068	7.39537e-07	3.01238e-05
AGER	536.698	-1.47492	0.279512	5.27676	1.31489e-07	7.3119e-06
AGR3	200.532	-1.1681	0.289005	4.0418	5.3043e-05	0.000938586
AGRP	2.25725	-1.10227	0.156691	7.03467	1.99726e-12	7.76066e-10
AGTR2	56.9901	-1.03161	0.339131	3.04191	0.00235078	0.0177141
AKAP14	8.08451	-1.37703	0.283004	4.86575	1.14021e-06	4.38283e-05
AKR1C4	3.92704	-1.08583	0.253224	4.28802	1.80271e-05	0.000402267
ALB	12.364	-1.45861	0.297454	4.90365	9.40711e-07	3.72822e-05
ALPL	1114.79	-1.08496	0.209861	5.16991	2.34208e-07	1.16934e-05
AMY1A	205.695	-1.07797	0.312819	3.44599	0.00056898	0.00609926
APOBEC4	9.51949	-1.48622	0.284407	5.22568	1.73514e-07	9.06841e-06
AQP4	613.918	-1.40643	0.324281	4.33707	1.44392e-05	0.000342622
AQP7	4.85499	-1.06361	0.212315	5.00959	5.45459e-07	2.38375e-05
AR	18.6978	-1.13932	0.240292	4.74142	2.12227e-06	7.08679e-05
ARHGAP9	251.231	-1.08569	0.154189	7.04129	1.90472e-12	7.56555e-10
ATP6V0A4	101.893	-1.07854	0.338054	3.19042	0.00142066	0.0121788
BANK1	119.919	-1.16591	0.188174	6.19589	5.79555e-10	8.28717e-08
BFSP2	6.41034	-1.14272	0.211674	5.39846	6.72136e-08	4.21535e-06
BLK	50.2708	-2.05577	0.258143	7.9637	1.66968e-15	1.86524e-12
BTLA	26.2927	-1.12502	0.193923	5.80138	6.57732e-09	6.42421e-07
BTNL9	115.534	-1.00438	0.252999	3.9699	7.19031e-05	0.00120224
C10orf107	11.6875	-1.03725	0.253744	4.08779	4.35499e-05	0.000804143
C10orf79	43.0295	-1.68519	0.269973	6.24205	4.31861e-10	6.56449e-08
C10orf81	203.838	-1.03706	0.309159	3.35446	0.000795198	0.00787008
C11orf16	18.3393	-1.15223	0.304298	3.78653	0.000152766	0.0022097
C11orf21	14.2159	-1.04747	0.177497	5.90134	3.60557e-09	3.88229e-07
C12orf63	7.03117	-1.03516	0.206899	5.00319	5.63905e-07	2.44642e-05
C13orf18	90.4109	-1.03584	0.174588	5.93303	2.974e-09	3.30169e-07
C13orf30	47.3208	-1.60904	0.327904	4.90704	9.24617e-07	3.68076e-05
C14orf50	11.0122	-1.16718	0.212352	5.49644	3.87541e-08	2.68485e-06
C15orf26	7.92149	-1.1267	0.207321	5.43455	5.4935e-08	3.5448e-06
C17orf72	53.7537	-1.18731	0.192513	6.16743	6.9409e-10	9.69232e-08
C19orf33	1010.79	-1.06195	0.264868	4.00936	6.08824e-05	0.00104816
C1orf158	6.30695	-1.25481	0.272174	4.61033	4.02039e-06	0.000120168
C1orf168	10.0803	-1.15161	0.215501	5.34389	9.09704e-08	5.40201e-06
C1orf173	47.2364	-1.67019	0.297769	5.60902	2.03475e-08	1.56997e-06
C1orf194	18.4342	-1.4741	0.313061	4.70867	2.49342e-06	8.04466e-05
C1orf228	14.9057	-1.10009	0.168846	6.51535	7.25193e-11	1.58074e-08
C1orf87	14.4592	-1.47447	0.321274	4.58944	4.44427e-06	0.000130454
C1orf88	91.8366	-1.06472	0.260204	4.09187	4.27906e-05	0.000795868
C20orf26	11.8752	-1.54372	0.237813	6.49134	8.50785e-11	1.78905e-08
C20orf85	75.5985	-1.5121	0.374058	4.04243	5.28992e-05	0.000937086
C22orf15	10.8064	-1.20749	0.218318	5.53088	3.18634e-08	2.3036e-06
C2orf40	27.3651	-1.02128	0.301502	3.38731	0.000705818	0.00713966
C2orf62	6.96605	-1.4667	0.234586	6.25229	4.04477e-10	6.39789e-08
C4BPA	680.976	-1.2128	0.33979	3.56926	0.000357992	0.00431765
C5orf49	32.7621	-1.14911	0.27341	4.20289	2.63524e-05	0.00054876
C6	23.6731	-1.21162	0.305253	3.96923	7.21043e-05	0.00120448
C6orf103	4.36178	-1.01918	0.250861	4.06274	4.85001e-05	0.000875647
C6orf176	7.16772	-1.67394	0.298451	5.60876	2.03778e-08	1.56997e-06
C6orf222	11.6141	-1.11835	0.246635	4.53444	5.77556e-06	0.000162315
C6orf97	62.6937	-1.15793	0.22378	5.17442	2.28625e-07	1.14788e-05
C7	868.747	-1.12232	0.274179	4.0934	4.25093e-05	0.000794782
C7orf57	14.2222	-1.06054	0.236899	4.47674	7.57911e-06	0.000201591
C8orf34	12.9709	-1.32959	0.20434	6.50675	7.67957e-11	1.65379e-08
C8orf80	38.0562	-1.376	0.230544	5.96849	2.39459e-09	2.77928e-07
C9orf117	18.7609	-1.41049	0.214052	6.58946	4.41431e-11	1.05202e-08
C9orf135	11.4306	-1.47082	0.308128	4.77339	1.81147e-06	6.28704e-05
C9orf139	8.08641	-1.04644	0.161047	6.49772	8.15472e-11	1.73521e-08
C9orf171	12.7116	-1.17835	0.28568	4.12472	3.71189e-05	0.000717258
C9orf24	43.1496	-1.49078	0.274525	5.4304	5.62267e-08	3.6151e-06
CABP1	8.16775	-1.05314	0.215569	4.88541	1.03212e-06	4.04564e-05
CACNA2D2	205.284	-1.23343	0.244272	5.04939	4.43217e-07	2.01068e-05
CACNG6	13.6775	-1.5857	0.288769	5.49124	3.99132e-08	2.74388e-06
CADM3	79.0879	-1.46644	0.248753	5.89514	3.74356e-09	4.00673e-07
CAPN8	69.4948	-1.30842	0.293431	4.45902	8.23349e-06	0.000215469
CAPSL	20.8383	-1.42754	0.298187	4.7874	1.68952e-06	5.99175e-05
CASC1	15.2217	-1.08093	0.225162	4.80067	1.58138e-06	5.73337e-05
CBLN4	10.5879	-1.04299	0.25524	4.08631	4.38283e-05	0.000807797
CCDC108	23.9273	-1.75439	0.311264	5.63634	1.737e-08	1.38603e-06
CCDC13	8.77055	-1.05976	0.156908	6.75406	1.43764e-11	4.33141e-09
CCDC135	12.3425	-1.6104	0.282297	5.70462	1.16604e-08	1.00201e-06
CCDC17	45.1644	-1.52123	0.246747	6.16513	7.04266e-10	9.75818e-08
CCDC33	10.855	-1.54369	0.276084	5.59138	2.25274e-08	1.70158e-06
CCDC37	7.9938	-1.01308	0.279429	3.62553	0.000288367	0.00363233
CCDC42B	17.6268	-1.54608	0.246333	6.27636	3.46581e-10	5.73886e-08
CCDC65	18.1879	-1.24809	0.23423	5.32847	9.90455e-08	5.72925e-06
CCDC78	74.6847	-1.34844	0.217042	6.2128	5.20476e-10	7.5634e-08
CCL14	108.765	-1.15678	0.238518	4.84987	1.23544e-06	4.66854e-05
CCL15	6.14646	-1.3871	0.257101	5.39515	6.84679e-08	4.26588e-06
CCL19	514.418	-1.31259	0.271898	4.8275	1.38255e-06	5.11631e-05
CCL21	845.727	-1.19149	0.210936	5.64861	1.61753e-08	1.30823e-06
CCR7	142.19	-1.06656	0.210771	5.0603	4.18594e-07	1.91845e-05
CD19	84.6027	-2.08198	0.253068	8.22695	1.92036e-16	2.45175e-13
CD37	506.309	-1.14455	0.170951	6.6952	2.15377e-11	5.74573e-09
CD40LG	18.7597	-1.31726	0.196561	6.7015	2.06297e-11	5.5869e-09
CD79A	643.873	-1.37809	0.245201	5.62024	1.90695e-08	1.50214e-06
CD79B	154.896	-1.66851	0.21466	7.7728	7.67722e-15	5.90291e-12
CDHR2	3.50593	-1.45369	0.184868	7.86339	3.73862e-15	3.68304e-12
CDHR3	80.2621	-1.44934	0.259489	5.58536	2.33215e-08	1.73687e-06
CDHR4	22.1322	-1.80815	0.329413	5.48902	4.04164e-08	2.75726e-06
CETP	21.2775	-1.38637	0.193948	7.14816	8.79492e-13	4.08366e-10
CHI3L2	193.986	-1.12876	0.263954	4.27634	1.89989e-05	0.000419761
CHIA	15.6146	-1.15251	0.301724	3.81976	0.00013358	0.0019716
CHRDL2	36.9209	-1.15212	0.259023	4.44794	8.66978e-06	0.000223936
CIITA	399.731	-1.17427	0.197807	5.93646	2.91249e-09	3.25362e-07
CLDN18	282.25	-1.20361	0.344127	3.49758	0.000469491	0.00529444
CLDN2	54.0584	-1.90943	0.265697	7.18649	6.64773e-13	3.21139e-10
CLDN3	368.582	-1.12053	0.294164	3.8092	0.00013942	0.00204765
CLDN9	42.732	-1.20944	0.288041	4.19886	2.68257e-05	0.000557537
CLEC17A	12.7444	-1.89506	0.220779	8.58354	9.19979e-18	1.82708e-14
CLEC3B	129.747	-1.01531	0.177785	5.71089	1.12388e-08	9.79918e-07
CLECL1	11.3764	-1.00832	0.173971	5.7959	6.79575e-09	6.5658e-07
CLIC5	191.14	-1.16384	0.226814	5.13128	2.87783e-07	1.40159e-05
CLIC6	655.941	-1.03313	0.228406	4.52322	6.09052e-06	0.000168778
CNGA4	9.79481	-1.14972	0.226799	5.06933	3.99208e-07	1.84378e-05
CNR2	8.55023	-1.88314	0.211311	8.91168	5.02654e-19	1.28349e-15
CNTN6	6.62767	-1.53796	0.240917	6.38378	1.72764e-10	3.28509e-08
COL4A3	70.2371	-1.51307	0.241188	6.27343	3.5318e-10	5.73886e-08
CORO1A	1284.04	-1.05787	0.151284	6.99263	2.69786e-12	9.64433e-10
CPB2	11.4333	-1.16027	0.280697	4.13352	3.57247e-05	0.000698713
CPNE5	180.571	-1.0693	0.188502	5.67264	1.40611e-08	1.17025e-06
CR1	118.03	-1.00144	0.213564	4.68919	2.74289e-06	8.67725e-05
CR2	149.257	-1.232	0.321428	3.83291	0.000126636	0.00189731
CRTAC1	292.16	-1.09813	0.28607	3.83867	0.0001237	0.00186269
CSF2	13.7543	-1.0125	0.25527	3.96638	7.2974e-05	0.00121673
CSF3	88.1853	-1.13962	0.313261	3.63794	0.000274831	0.00350631
CTSE	1010.4	-1.19945	0.324579	3.6954	0.000219544	0.00292846
CXCL11	228.911	-1.04123	0.274016	3.79987	0.000144771	0.00211236
CXorf41	6.01897	-1.67952	0.2715	6.18607	6.16822e-10	8.75006e-08
CXorf65	2.70687	-1.08636	0.158629	6.84842	7.46695e-12	2.47156e-09
CYP2B7P1	253.704	-1.73112	0.295237	5.86348	4.53279e-09	4.73796e-07
DARC	191.758	-1.43486	0.240297	5.97117	2.35562e-09	2.75192e-07
DCDC2B	7.46282	-1.17018	0.281681	4.15426	3.26338e-05	0.000648107
DES	116.709	-1.22531	0.25918	4.72764	2.27144e-06	7.50457e-05
DMBT1	1544.82	-1.05175	0.351679	2.99065	0.00278383	0.0202023
DNAH12	12.346	-1.03078	0.281605	3.66037	0.000251856	0.00327633
DNAI1	18.3082	-1.72941	0.302994	5.70775	1.14482e-08	9.93327e-07
DNAI2	17.3035	-1.64487	0.299588	5.49044	4.00925e-08	2.74565e-06
DNALI1	129.699	-1.12539	0.222919	5.04844	4.45431e-07	2.01367e-05
DPCR1	16.2296	-1.14121	0.270141	4.2245	2.39469e-05	0.00050356
DYDC2	18.5175	-1.01356	0.237952	4.25949	2.04894e-05	0.000443374
DYNLRB2	9.70547	-1.12296	0.230365	4.87467	1.0899e-06	4.22578e-05
ECT2L	21.398	-1.23648	0.217095	5.69558	1.22952e-08	1.0465e-06
EFCAB4A	166.657	-1.07929	0.20531	5.25689	1.46512e-07	7.81719e-06
EFHB	13.1223	-1.12547	0.231539	4.86082	1.169e-06	4.46467e-05
ENKUR	29.2457	-1.05172	0.251206	4.18668	2.83059e-05	0.000580226
ERN2	57.9013	-1.11482	0.305582	3.64819	0.000264097	0.00340337
EXTL1	9.45334	-1.09695	0.155766	7.04232	1.89072e-12	7.56555e-10
FAIM3	218.817	-1.21641	0.18045	6.74095	1.57356e-11	4.53642e-09
FAM107A	147.068	-1.35644	0.231848	5.85058	4.89872e-09	5.06126e-07
FAM129C	13.1001	-1.34519	0.230462	5.8369	5.31799e-09	5.46286e-07
FAM159A	11.9314	-1.0165	0.15918	6.38582	1.70479e-10	3.2765e-08
FAM166B	24.1555	-1.38461	0.246364	5.62017	1.90772e-08	1.50214e-06
FAM177B	5.12769	-1.07774	0.204748	5.26373	1.41165e-07	7.67082e-06
FAM179A	29.3199	-1.34044	0.210334	6.37293	1.85455e-10	3.40173e-08
FAM65B	179.122	-1.07652	0.186491	5.77252	7.80962e-09	7.38567e-07
FAM66D	10.126	-1.02102	0.195605	5.21981	1.79109e-07	9.33349e-06
FAM81B	20.1577	-1.39015	0.289256	4.80595	1.5402e-06	5.60681e-05
FAM92B	28.8723	-1.52549	0.266232	5.72992	1.00478e-08	8.94256e-07
FCER2	17.7003	-1.34653	0.281133	4.78967	1.67054e-06	5.95992e-05
FCN3	133.512	-1.41025	0.244656	5.76423	8.20295e-09	7.61145e-07
FCRL1	23.1764	-2.79127	0.256035	10.9019	1.12836e-27	2.01684e-23
FCRL2	51.2116	-1.24146	0.261005	4.75647	1.97007e-06	6.68452e-05
FCRL3	38.1558	-1.45765	0.232056	6.28144	3.35449e-10	5.65643e-08
FCRL4	8.81563	-1.47514	0.229221	6.43546	1.23096e-10	2.47216e-08
FCRLA	94.8929	-1.31806	0.238238	5.53252	3.15655e-08	2.2935e-06
FGF18	9.98805	-1.06405	0.216401	4.91703	8.78661e-07	3.51346e-05
FLJ40330	111.567	-1.053	0.234855	4.48363	7.33839e-06	0.000197243
FUT7	21.3517	-1.07384	0.167416	6.41419	1.41577e-10	2.7506e-08
GAPT	28.5744	-1.03218	0.183811	5.61542	1.96083e-08	1.53047e-06
GAS2L2	15.7433	-1.35958	0.272198	4.99484	5.88861e-07	2.53622e-05
GGTLC1	18.4349	-1.21949	0.245953	4.95823	7.11389e-07	2.92307e-05
GKN2	20.9867	-1.18909	0.310157	3.83382	0.000126169	0.00189191
GNG7	82.3264	-1.01763	0.163787	6.21313	5.19405e-10	7.5634e-08
GPIHBP1	33.0234	-1.21035	0.233821	5.17641	2.2619e-07	1.13885e-05
GPR114	60.0085	-1.20286	0.194697	6.17811	6.48721e-10	9.13011e-08
GPR18	18.4477	-1.04507	0.179531	5.82112	5.84533e-09	5.83684e-07
GPX3	2276.23	-1.0212	0.17806	5.73515	9.7424e-09	8.75053e-07
GRAP	112.963	-1.10461	0.12943	8.53437	1.40925e-17	2.5189e-14
GRAPL	3.81835	-1.06399	0.136491	7.79531	6.42502e-15	5.46861e-12
GRID1	23.4491	-1.13982	0.191527	5.95119	2.66198e-09	3.02012e-07
GVIN1	93.9366	-1.04332	0.183847	5.67495	1.38731e-08	1.16417e-06
GYPE	6.31279	-1.16334	0.156593	7.42904	1.09385e-13	6.51718e-11
HBA1	108.628	-1.77823	0.31519	5.64177	1.68312e-08	1.34906e-06
HBA2	430.972	-1.14959	0.247079	4.65274	3.27554e-06	0.000100596
HBB	578.114	-1.45507	0.276392	5.26451	1.40561e-07	7.67082e-06
HCN4	7.01354	-1.02931	0.254617	4.04258	5.28655e-05	0.000937086
HHLA2	22.131	-1.18807	0.243642	4.87631	1.08091e-06	4.20003e-05
HNF1B	40.6235	-1.06053	0.297097	3.56964	0.000357467	0.00431422
HP	1020.42	-1.15448	0.336195	3.43395	0.000594846	0.00630248
HPR	5.25532	-1.10423	0.22217	4.97019	6.68875e-07	2.78034e-05
HRC	11.0842	-1.18412	0.186617	6.34515	2.22214e-10	3.89643e-08
HSF5	2.72825	-1.20832	0.153219	7.88625	3.11392e-15	3.27402e-12
IGF1	276.953	-1.41672	0.226963	6.2421	4.31725e-10	6.56449e-08
INPP5D	488.367	-1.00753	0.160593	6.27379	3.52374e-10	5.73886e-08
IRF8	377.485	-1.01465	0.178873	5.67245	1.40766e-08	1.17025e-06
ITIH3	12.8888	-1.19278	0.191104	6.24151	4.33372e-10	6.56449e-08
IYD	20.9218	-1.01547	0.276975	3.6663	0.000246081	0.00321055
JSRP1	61.7228	-1.15708	0.251361	4.60328	4.15889e-06	0.000123482
KCNA5	9.71937	-1.08728	0.201724	5.38996	7.04714e-08	4.3585e-06
KCNK17	19.24	-1.17499	0.197048	5.96296	2.47709e-09	2.83817e-07
KEL	32.8501	-1.45219	0.316422	4.58942	4.4448e-06	0.000130454
KIAA0125	99.2028	-1.34843	0.233944	5.76391	8.21869e-09	7.61145e-07
KIAA0748	35.4115	-1.00644	0.172456	5.83592	5.34954e-09	5.46387e-07
KIAA1751	9.06478	-1.10132	0.22522	4.88996	1.00858e-06	3.96205e-05
KIF19	28.6257	-1.17439	0.240525	4.8826	1.04697e-06	4.08592e-05
KLF2	203.202	-1.08124	0.142897	7.56661	3.83103e-14	2.63368e-11
KLHDC7A	44.1183	-1.13981	0.276895	4.11639	3.84849e-05	0.000737819
KLHL6	352.392	-1.02789	0.170535	6.02746	1.66556e-09	2.02519e-07
LCN10	10.9149	-1.38693	0.234589	5.91216	3.37658e-09	3.68007e-07
LDLRAD1	11.7353	-1.5079	0.285781	5.27643	1.31724e-07	7.3119e-06
LGALS2	29.0646	-1.04573	0.228634	4.57383	4.78888e-06	0.000138059
LOC100126784	16.0135	-1.13372	0.223921	5.06305	4.12597e-07	1.89583e-05
LOC100188949	12.8532	-1.09683	0.163445	6.71069	1.93711e-11	5.32677e-09
LOC100233209	32.3891	-1.04065	0.180924	5.75186	8.82646e-09	8.12986e-07
LOC100287718	5.74372	-1.34649	0.276681	4.86657	1.13552e-06	4.37888e-05
LOC283663	55.1788	-2.16616	0.201874	10.7303	7.33668e-27	6.55679e-23
LOC284749	11.7404	-1.37119	0.217584	6.30188	2.94054e-10	5.05376e-08
LOC606724	33.2613	-1.26163	0.148185	8.51387	1.68224e-17	2.67924e-14
LPL	320.334	-1.1542	0.211344	5.46124	4.72811e-08	3.13001e-06
LRRC10B	45.3911	-1.06537	0.269103	3.95899	7.52669e-05	0.00124914
LRRC18	5.64121	-1.28926	0.215884	5.97197	2.34403e-09	2.75192e-07
LRRC46	58.4211	-1.1361	0.222435	5.10759	3.26301e-07	1.54703e-05
LRRC48	33.2308	-1.04156	0.206197	5.05128	4.38848e-07	1.99592e-05
LRRC50	27.0987	-1.65311	0.275418	6.00217	1.94699e-09	2.35138e-07
LRRN4	36.7588	-1.0436	0.254144	4.10632	4.02007e-05	0.000761173
LTB	281.356	-1.32998	0.214367	6.20424	5.4961e-10	7.92236e-08
LTF	4023.25	-1.32292	0.324946	4.07119	4.6773e-05	0.000851345
MAP4K1	223.907	-1.03369	0.160137	6.45505	1.08182e-10	2.19732e-08
2021-03-10	11.0671	-1.06605	0.201651	5.28663	1.24593e-07	7.00309e-06
MBL1P	9.69914	-1.18214	0.180349	6.55475	5.57346e-11	1.27718e-08
MGC27382	2.68886	-1.76484	0.18115	9.74243	1.98751e-22	8.57088e-19
MLPH	527.991	-1.00372	0.23356	4.29748	1.72754e-05	0.000392851
MORN5	12.2853	-1.58472	0.295802	5.35737	8.44415e-08	5.09901e-06
MS4A1	240.658	-2.49113	0.284471	8.75706	2.00409e-18	4.47763e-15
MS4A8B	48.1514	-1.22537	0.352984	3.47148	0.000517605	0.00568143
MSLNL	2.7191	-1.25582	0.20111	6.24441	4.25405e-10	6.56449e-08
MUC5B	1063.33	-1.10528	0.361267	3.05945	0.00221745	0.0169676
MUSTN1	23.0205	-1.13874	0.155379	7.32877	2.32271e-13	1.25807e-10
MYBPC2	39.9355	-1.93801	0.286795	6.75746	1.40435e-11	4.32781e-09
MYOCD	10.6531	-1.14185	0.216656	5.27032	1.36189e-07	7.48999e-06
NAPSA	3064.01	-1.16177	0.340182	3.41516	0.000637445	0.00662424
NAPSB	185.664	-1.04698	0.197114	5.31153	1.08707e-07	6.20775e-06
NCF1B	47.0167	-1.10704	0.176399	6.27575	3.47944e-10	5.73886e-08
NCR3	14.8955	-1.17904	0.19144	6.1588	7.33004e-10	1.00782e-07
NME5	17.3813	-1.51772	0.23258	6.5256	6.77285e-11	1.51322e-08
NOSTRIN	47.9191	-1.25524	0.15988	7.85119	4.12111e-15	3.68304e-12
NPFFR2	18.9584	-1.36809	0.356102	3.84187	0.000122102	0.00184329
NWD1	63.9129	-1.0585	0.292483	3.61901	0.000295729	0.00370408
NXF3	11.3157	-1.22413	0.299573	4.08626	4.38381e-05	0.000807797
OGN	49.8693	-1.38322	0.252323	5.48193	4.20705e-08	2.84836e-06
ORM1	93.8745	-1.56214	0.326076	4.79073	1.66175e-06	5.95042e-05
ORM2	25.4012	-2.12015	0.302856	7.00054	2.54971e-12	9.30072e-10
P2RX5	108.663	-1.06048	0.173858	6.09972	1.06256e-09	1.40682e-07
P2RY8	144.48	-1.07353	0.185388	5.79069	7.00975e-09	6.73615e-07
PALM3	51.7336	-1.01536	0.222701	4.5593	5.13236e-06	0.000146543
PARP15	39.0836	-1.37616	0.195876	7.02564	2.13094e-12	7.93508e-10
PAX5	28.7358	-1.59874	0.261124	6.12252	9.21071e-10	1.2286e-07
PCDHGA3	13.6545	-1.01931	0.207695	4.90773	9.21367e-07	3.67601e-05
PCDHGA7	42.4074	-1.18816	0.26404	4.49994	6.79715e-06	0.00018492
PCDP1	43.9529	-1.56441	0.269092	5.81368	6.11158e-09	6.00211e-07
PDK4	301.517	-1.2956	0.231375	5.59959	2.14865e-08	1.64828e-06
PEBP4	85.5376	-1.27641	0.328997	3.87968	0.000104593	0.00163417
PGC	382.888	-1.11654	0.383544	2.91112	0.00360132	0.0244196
PHACTR3	51.8082	-1.30571	0.291657	4.47688	7.57425e-06	0.000201591
PI16	19.2868	-1.14405	0.290149	3.94296	8.04805e-05	0.00132216
PIGR	1695.1	-1.04945	0.292294	3.59039	0.000330183	0.00405336
PLA2G1B	9.7367	-1.30331	0.26282	4.95897	7.08695e-07	2.91871e-05
PLUNC	858.149	-1.902	0.456128	4.16987	3.04771e-05	0.000614931
PM20D1	3.41244	-1.38104	0.165369	8.35127	6.75317e-17	9.28509e-14
PPBP	9.04295	-1.05045	0.277803	3.78129	0.000156017	0.00223987
PPP1R16B	241.564	-1.06872	0.177206	6.03096	1.62992e-09	2.00508e-07
PPYR1	16.3427	-1.03256	0.217415	4.74927	2.04148e-06	6.87183e-05
PRG4	51.095	-1.04076	0.266554	3.90451	9.44164e-05	0.00151218
PRR15L	194.05	-1.29878	0.229122	5.6685	1.44055e-08	1.18159e-06
PTPRCAP	327.417	-1.15302	0.18506	6.23051	4.64914e-10	6.9249e-08
PZP	12.0442	-1.48433	0.291372	5.09428	3.50076e-07	1.64665e-05
R3HDML	3.90008	-1.41947	0.200923	7.06472	1.60936e-12	6.6897e-10
RAMP3	197.982	-1.00125	0.133782	7.4842	7.19842e-14	4.76535e-11
RASAL3	214.834	-1.05931	0.160941	6.582	4.64166e-11	1.09164e-08
RASGRP2	95.1043	-1.99742	0.194847	10.2512	1.16883e-24	6.9639e-21
RGS13	17.9573	-2.12161	0.218197	9.72335	2.39758e-22	8.57088e-19
RGS22	14.62	-1.29603	0.261538	4.95541	7.21786e-07	2.95899e-05
RIC3	46.0621	-1.00142	0.212777	4.70642	2.52104e-06	8.10451e-05
RLTPR	103.137	-1.21564	0.211377	5.75104	8.86943e-09	8.12986e-07
RND1	219.724	-1.19081	0.23216	5.12926	2.90881e-07	1.40618e-05
ROPN1L	26.9017	-1.24414	0.271897	4.57578	4.74452e-06	0.000137001
RORC	133.085	-1.0162	0.264109	3.84767	0.000119248	0.00180647
RP1	16.9444	-1.14053	0.29858	3.81985	0.000133531	0.0019716
RRAD	254.201	-1.10554	0.235225	4.69992	2.60261e-06	8.30696e-05
RSPH1	63.4188	-1.30683	0.273209	4.78327	1.72467e-06	6.06827e-05
RSPH9	17.3536	-1.20218	0.238936	5.03137	4.86977e-07	2.15986e-05
RSPO3	67.6511	-1.20193	0.221499	5.42637	5.75116e-08	3.68445e-06
SAA2	266.163	-1.40655	0.305468	4.60458	4.13297e-06	0.000123121
SCML4	30.5943	-1.17965	0.194618	6.06137	1.34968e-09	1.68701e-07
SCTR	57.8212	-1.73083	0.285621	6.0599	1.36208e-09	1.69068e-07
SEPT1	185.029	-1.31468	0.169226	7.76876	7.92603e-15	5.90291e-12
SERPINA1	5592.74	-1.01787	0.228596	4.45269	8.48025e-06	0.000219994
SFTA2	151.921	-1.32404	0.326753	4.0521	5.07597e-05	0.000904566
SFTA3	262.084	-1.14824	0.33476	3.43005	0.000603478	0.00637127
SFTPD	1127.41	-1.29887	0.317444	4.09163	4.28346e-05	0.000795868
SLC17A8	2.52422	-1.31601	0.181735	7.24135	4.44253e-13	2.26873e-10
SLC23A1	9.88722	-1.36651	0.21299	6.41587	1.40021e-10	2.75026e-08
SLC44A4	382.314	-1.38333	0.25713	5.37989	7.45294e-08	4.56212e-06
SLC5A9	11.9314	-1.02388	0.21514	4.75913	1.94432e-06	6.62949e-05
SNTN	53.0784	-1.57594	0.312245	5.04711	4.48531e-07	2.01433e-05
SOD3	366.817	-1.50361	0.162967	9.22647	2.79692e-20	8.33203e-17
SOX17	28.5284	-1.04063	0.141354	7.36188	1.81335e-13	1.01287e-10
SP140	124.753	-1.09375	0.171984	6.3596	2.02282e-10	3.61559e-08
SPAG6	52.9843	-1.40319	0.319122	4.39704	1.09738e-05	0.0002751
SPATA4	3.71527	-1.25183	0.209437	5.97711	2.27124e-09	2.70641e-07
SPDEF	120.567	-1.29365	0.320115	4.0412	5.31793e-05	0.000939256
SPEF1	16.4986	-1.23283	0.235195	5.24173	1.59077e-07	8.41228e-06
SPNS3	9.36085	-1.12271	0.16565	6.77762	1.22168e-11	3.83092e-09
SRD5A2	13.5348	-1.07092	0.2723	3.93285	8.39445e-05	0.00136689
SSTR3	2.60201	-1.14642	0.155554	7.36992	1.70729e-13	9.84389e-11
STAP1	26.0005	-1.42541	0.223674	6.37271	1.85717e-10	3.40173e-08
STK32A	15.4101	-1.39096	0.272626	5.10207	3.35966e-07	1.58864e-05
SUSD2	580.41	-1.45254	0.226338	6.41756	1.38471e-10	2.75004e-08
TBC1D10C	160.928	-1.20209	0.179108	6.71155	1.92574e-11	5.32677e-09
TCTEX1D1	12.613	-1.16439	0.1779	6.54521	5.94135e-11	1.34425e-08
TCTEX1D4	5.14527	-1.00208	0.167696	5.97555	2.29312e-09	2.71439e-07
TEKT1	29.3671	-1.56173	0.347873	4.48936	7.14373e-06	0.000193465
TEKT2	26.1408	-1.02104	0.267253	3.8205	0.000133184	0.00196901
TFF1	16.3221	-1.18436	0.311548	3.80154	0.000143798	0.00210332
TIMD4	9.83197	-1.07966	0.242181	4.45807	8.27008e-06	0.000215831
TLR10	63.3854	-1.01935	0.236252	4.31467	1.59843e-05	0.000370081
TMEM151A	11.0789	-1.25697	0.239367	5.25122	1.51094e-07	8.01383e-06
TMEM190	26.5533	-1.36007	0.323085	4.20963	2.55787e-05	0.000534387
TMEM212	5.84843	-1.27464	0.251656	5.06501	4.08375e-07	1.88126e-05
TMEM213	25.6531	-2.61994	0.308007	8.5061	1.79875e-17	2.67924e-14
TMEM232	12.1237	-1.3762	0.239446	5.74741	9.06197e-09	8.22201e-07
TMEM84	22.7809	-1.03297	0.305158	3.38503	0.0007117	0.00718684
TNFRSF13B	18.5427	-1.80639	0.232473	7.77034	7.8273e-15	5.90291e-12
TNFRSF17	73.026	-1.00193	0.240777	4.16124	3.16525e-05	0.000632838
TNNC1	35.0825	-1.15368	0.268616	4.2949	1.74768e-05	0.00039592
TSPAN19	12.426	-1.57281	0.316048	4.9765	6.47444e-07	2.71017e-05
TTC16	10.2151	-1.31162	0.192018	6.83069	8.45099e-12	2.74642e-09
TTC24	5.5711	-1.03684	0.192426	5.38826	7.11434e-08	4.38489e-06
TTC29	10.1288	-1.47243	0.297521	4.94899	7.45998e-07	3.03045e-05
TTLL9	10.671	-1.0931	0.174401	6.26773	3.66343e-10	5.89912e-08
TUBA4B	16.6059	-1.38439	0.293625	4.71482	2.41924e-06	7.9052e-05
TXNDC6	10.5041	-1.08937	0.182667	5.96372	2.46557e-09	2.83817e-07
VEPH1	50.7861	-1.36816	0.230863	5.92627	3.09899e-09	3.41922e-07
VGF	16.8848	-1.42901	0.267998	5.33215	9.70542e-08	5.65064e-06
VIP	2.54004	-1.25731	0.156688	8.02434	1.02072e-15	1.21629e-12
VNN3	33.0426	-1.06827	0.279194	3.82625	0.000130108	0.00193796
VTN	12.4106	-1.39693	0.229599	6.08421	1.1707e-09	1.53861e-07
VWA3A	13.6231	-1.41857	0.285327	4.97173	6.63571e-07	2.76472e-05
WDFY4	253.676	-1.07883	0.201397	5.35674	8.47351e-08	5.09951e-06
WDR16	19.1265	-1.46032	0.280283	5.21017	1.88672e-07	9.71849e-06
WDR38	23.954	-1.45341	0.316675	4.58958	4.44139e-06	0.000130454
WDR63	13.0514	-1.33571	0.242983	5.49716	3.8596e-08	2.6843e-06
WDR65	9.22279	-1.15536	0.229203	5.04076	4.63687e-07	2.06986e-05
WDR69	15.5251	-1.20551	0.296545	4.06518	4.79953e-05	0.000869167
XAGE1D	437.878	-1.28044	0.464416	2.7571	0.00583165	0.0351433
YSK4	12.9244	-1.40942	0.286474	4.9199	8.65874e-07	3.47009e-05
ZAP70	168.586	-1.12407	0.196478	5.72111	1.05832e-08	9.31846e-07
ZBTB16	24.6593	-1.3652	0.264154	5.16819	2.36373e-07	1.17686e-05
ZC3H12D	22.2445	-1.07081	0.161244	6.64097	3.11624e-11	7.9571e-09
ZMYND10	65.0136	-1.27168	0.293225	4.33686	1.44532e-05	0.000342622
