# Supplementary material for: TP53 and LRP1B Co-Wild Predicts Improved Survival for Patients with LUSC Receiving Anti-PD-L1 Immunotherapy
Source: Cancers (Basel). 2022 Jul 12;14(14):3382. doi: 10.3390/cancers14143382 (PMC9320428; doi:10.3390/cancers14143382)
Supplement: Supplementary file 1 [file cancers-14-03382-s001.zip › Supplementary Table S6.xlsx]

## Sheet: mut_high_expression_gene
Supplementary Table S6. 275 significantly upregulated genes in TP53/LRP1B mutant type.
Gene	baseMean	log2FoldChange	lfcSE	stat	pvalue	padj
AACSL	6.87069	1.12462	0.281951	-3.9887	6.64373e-05	0.0011288
AADACL2	26.8379	1.44066	0.337238	-4.27194	1.93782e-05	0.000425511
ACTL8	16.6433	1.68868	0.306039	-5.51787	3.43132e-08	2.44348e-06
ADCY8	98.2545	2.34875	0.426758	-5.50369	3.71915e-08	2.6069e-06
AJAP1	21.0473	1.04835	0.287497	-3.64648	0.00026586	0.00341378
ALDH8A1	24.1215	1.03891	0.247932	-4.19031	2.78568e-05	0.000573631
ALK	17.9372	1.07827	0.25114	-4.29348	1.75893e-05	0.00039746
ALX1	22.0902	1.13081	0.315737	-3.5815	0.000341632	0.00416246
ART3	8.12973	1.13813	0.306851	-3.70907	0.000208019	0.00280614
ATP13A5	103.615	1.87578	0.366791	-5.11403	3.15354e-07	1.51522e-05
B3GALT5	16.0912	1.31461	0.273206	-4.81178	1.49594e-06	5.4792e-05
B4GALNT2	46.0565	1.58764	0.331575	-4.78817	1.68305e-06	5.98069e-05
BCL8	20.2107	1.06289	0.28354	-3.74865	0.000177786	0.00248068
BMP3	335.399	1.09004	0.330186	-3.3013	0.000962385	0.00903924
C11orf87	37.8959	1.06975	0.336179	-3.18208	0.00146219	0.0124751
C14orf162	19.1907	1.27994	0.292176	-4.38073	1.18285e-05	0.000291215
C16orf73	25.7318	2.4054	0.365579	-6.5797	4.71397e-11	1.09425e-08
C17orf93	9.63952	2.21642	0.328241	-6.75242	1.45398e-11	4.33141e-09
C18orf26	4.97699	1.86848	0.307522	-6.07595	1.23259e-09	1.59192e-07
C19orf77	17.2221	1.10804	0.261098	-4.24375	2.19817e-05	0.000471669
C1orf110	213.822	1.15103	0.358751	-3.20843	0.00133463	0.0116215
C4orf7	686.076	2.37148	0.441617	-5.36998	7.8746e-08	4.80378e-06
C6orf10	9.46518	1.00776	0.275438	-3.65874	0.000253463	0.00329004
CA10	4.87871	1.1633	0.28981	-4.01402	5.96933e-05	0.00103088
CALCA	12.4766	2.20797	0.358892	-6.15219	7.64195e-10	1.03479e-07
CALCB	11.3033	2.14059	0.317395	-6.74425	1.5382e-11	4.50716e-09
CALN1	31.444	2.13672	0.366978	-5.82249	5.79786e-09	5.82196e-07
CAPN14	98.9372	1.59717	0.298973	-5.34221	9.18225e-08	5.43455e-06
CASP14	46.0848	1.56328	0.398682	-3.92112	8.81389e-05	0.00142312
CBLN2	46.5306	1.06074	0.366068	-2.89767	0.00375949	0.0252431
CCDC144NL	4.79873	1.11513	0.278144	-4.00918	6.09287e-05	0.00104816
CCKBR	13.0412	1.21223	0.33402	-3.62923	0.000284272	0.00359616
CD177	216.796	2.09512	0.3163	-6.62384	3.49987e-11	8.56941e-09
CDH12	21.474	1.21253	0.316075	-3.8362	0.000124955	0.00188
CDH18	10.0841	1.05682	0.336812	-3.13772	0.00170268	0.0139604
CDH22	19.1902	1.68177	0.347114	-4.84501	1.26608e-06	4.75418e-05
CDH8	50.8759	1.02809	0.239657	-4.28985	1.78791e-05	0.000401231
CFHR1	7.63208	1.70593	0.313033	-5.44968	5.04614e-08	3.30384e-06
CHRNA6	12.9828	1.42346	0.31237	-4.55696	5.18999e-06	0.000147952
CHRNB2	31.2024	1.07296	0.242017	-4.43341	9.27557e-06	0.000236845
CLCA3P	14.1496	1.60239	0.297045	-5.39445	6.87352e-08	4.26588e-06
CLCA4	375.749	1.80494	0.372042	-4.85146	1.22558e-06	4.65095e-05
CLDN16	41.9809	1.09406	0.252209	-4.33791	1.43844e-05	0.000342622
CLDN1	15708.7	1.01296	0.230703	-4.39077	1.1295e-05	0.000280789
CLDN19	15.3263	1.81299	0.345145	-5.25283	1.49778e-07	7.96768e-06
CLDN20	22.6432	1.52795	0.289114	-5.28495	1.25736e-07	7.04516e-06
CLDN6	16.2693	1.45995	0.330388	-4.4189	9.92037e-06	0.000251157
CNTFR	34.7967	1.17951	0.297249	-3.96808	7.24551e-05	0.00120921
CNTN2	13.8069	1.3831	0.310248	-4.45803	8.27148e-06	0.000215831
CNTN5	25.3642	1.03583	0.245857	-4.21315	2.51829e-05	0.000528309
COL2A1	68.7324	1.73582	0.343887	-5.04766	4.47256e-07	2.01367e-05
COLEC10	10.2655	1.05269	0.243513	-4.32291	1.53986e-05	0.000360726
CPA2	9.34247	1.46493	0.295103	-4.96413	6.90101e-07	2.85529e-05
CPLX2	144.971	1.52578	0.440284	-3.46545	0.00052934	0.0057762
CRABP1	91.9895	1.34239	0.345191	-3.88882	0.000100731	0.0015877
CRNN	34.7507	1.09511	0.384574	-2.84758	0.00440523	0.0282827
CSAG1	111.548	1.62167	0.411346	-3.94234	8.06888e-05	0.00132436
CTAG1B	155.439	2.21108	0.443785	-4.98232	6.28249e-07	2.66098e-05
CTCFL	106.103	1.71312	0.312356	-5.4845	4.14652e-08	2.81805e-06
CXCL6	593.219	1.29221	0.331405	-3.89917	9.65216e-05	0.00153353
CXorf48	11.1528	2.0343	0.359978	-5.65116	1.59367e-08	1.29478e-06
CYP26A1	211.835	1.32181	0.345108	-3.83014	0.000128069	0.00191396
CYP2A13	4.85488	1.29414	0.286504	-4.51701	6.27188e-06	0.000172733
CYP2W1	70.7293	1.79339	0.348781	-5.14187	2.72011e-07	1.3284e-05
DAB1	8.7398	1.37959	0.293458	-4.70113	2.58728e-06	8.27282e-05
DAPL1	1134.23	1.28429	0.301488	-4.25983	2.04582e-05	0.000443236
DEFB1	365.865	1.20957	0.331707	-3.64651	0.000265829	0.00341378
DHRS2	104.879	1.41643	0.307453	-4.60698	4.08569e-06	0.000121916
DIRAS2	95.718	1.05838	0.345352	-3.06465	0.00217925	0.0167607
DKK4	13.6139	1.72205	0.323025	-5.331	9.7676e-08	5.66838e-06
DLEC1	97.5789	1.19853	0.311516	-3.84742	0.00011937	0.00180662
DLK1	46.5892	2.36955	0.433566	-5.46526	4.62232e-08	3.07611e-06
DMRT2	368.132	1.08562	0.292869	-3.70684	0.000209859	0.00282032
DPP10	25.1977	1.38197	0.345502	-3.99988	6.33738e-05	0.00108189
DPY19L2P1	19.5235	1.14803	0.240336	-4.77677	1.78132e-06	6.21862e-05
DSC1	45.9299	1.50582	0.31613	-4.7633	1.90451e-06	6.50883e-05
DSG1	174.959	1.83362	0.340622	-5.38314	7.31978e-08	4.49601e-06
EMID2	56.7354	1.12232	0.292994	-3.83052	0.000127872	0.00191263
EMILIN3	190.122	1.01499	0.291494	-3.48204	0.000497604	0.00551406
EPHA5	8.63479	1.00001	0.295435	-3.38488	0.00071209	0.00718684
EPHA6	19.6534	1.36315	0.306066	-4.45378	8.43721e-06	0.000219196
EPHA7	217.757	1.19738	0.318082	-3.76438	0.000166966	0.0023629
FAM69C	29.1828	1.0834	0.327914	-3.30392	0.000953441	0.00901206
FAM71E2	30.0926	1.13775	0.3627	-3.1369	0.00170743	0.0139865
FBN3	66.9936	1.4583	0.342041	-4.26354	2.01211e-05	0.000437524
FETUB	178.211	1.22565	0.394495	-3.10689	0.00189064	0.0150795
FGB	31.2662	2.72985	0.410819	-6.6449	3.03419e-11	7.85987e-09
FGF19	71.8416	2.86291	0.404557	-7.07664	1.47694e-12	6.28543e-10
FGFBP2	599.915	2.94858	0.426013	-6.92133	4.47407e-12	1.53788e-09
FMO6P	53.6826	1.09523	0.29833	-3.67118	0.000241429	0.00316371
FOXI1	20.2842	1.57129	0.360096	-4.36352	1.27987e-05	0.000312092
FOXN4	6.14167	1.02448	0.287591	-3.56228	0.000367647	0.00440732
FRMD1	5.11227	1.2861	0.30334	-4.2398	2.23714e-05	0.000478119
GABRA2	6.00726	1.24629	0.302123	-4.12513	3.70531e-05	0.00071676
GABRA5	44.5591	1.16996	0.385117	-3.03793	0.00238208	0.0178671
GDPD2	46.5775	1.04703	0.329585	-3.1768	0.00148908	0.0126561
GLYATL2	124.098	1.59887	0.341388	-4.68344	2.82097e-06	8.86151e-05
GOLGA6L1	7.5637	1.00293	0.286442	-3.50133	0.000462943	0.0052449
GOLGA8C	6.65754	1.01398	0.272826	-3.71658	0.000201941	0.00274464
GPC3	2173.32	1.15002	0.279117	-4.12021	3.78525e-05	0.000728356
GPR128	15.3588	2.75707	0.381824	-7.22078	5.16909e-13	2.56645e-10
GPR149	15.0304	2.67477	0.345394	-7.74411	9.62533e-15	6.88172e-12
GRIA2	7.05551	1.16883	0.290782	-4.01959	5.82996e-05	0.00100974
GSTM1	1618.25	2.00403	0.468882	-4.27406	1.91949e-05	0.000423045
GSTM2	2086.11	1.06913	0.249474	-4.28555	1.82289e-05	0.000406263
GSTM3	3001.11	1.28438	0.268392	-4.78547	1.70583e-06	6.02571e-05
GTSF1	172.689	1.72461	0.396929	-4.34488	1.39355e-05	0.000334339
H19	10093.3	2.13149	0.350849	-6.07525	1.23798e-09	1.59192e-07
HBE1	10.3483	1.41206	0.320268	-4.40902	1.03841e-05	0.000261417
HEPHL1	178.702	1.73202	0.346758	-4.99489	5.88707e-07	2.53622e-05
HMGCS2	15.2609	1.08171	0.348805	-3.10119	0.00192745	0.0152913
HMX2	5.9913	1.11118	0.269993	-4.11561	3.86156e-05	0.000738989
HORMAD1	102.493	1.11066	0.320062	-3.47015	0.000520174	0.00569705
HOTAIR	22.8184	1.32924	0.301582	-4.40757	1.04537e-05	0.000262797
HOXA9	35.9508	1.03116	0.241219	-4.27478	1.91325e-05	0.000422191
HS3ST4	22.4442	1.68555	0.355697	-4.73873	2.15062e-06	7.14501e-05
HS6ST3	30.9096	1.76081	0.328037	-5.36772	7.97384e-08	4.83184e-06
IGFL3	16.7807	1.03676	0.336076	-3.08489	0.00203624	0.0158934
IL19	10.486	1.53729	0.32662	-4.70667	2.51799e-06	8.10451e-05
IL1F6	10.5462	1.17722	0.331166	-3.55478	0.000378297	0.00450178
IL1R2	288.888	1.14597	0.270117	-4.24249	2.21053e-05	0.000473754
INSM1	37.208	1.38331	0.375657	-3.68238	0.000231069	0.00304592
IRS4	38.6778	1.30294	0.359855	-3.62074	0.000293762	0.0036847
ISM2	37.6797	1.10059	0.262594	-4.19121	2.77468e-05	0.000572685
KCNK2	70.2476	1.01927	0.308615	-3.30272	0.000957533	0.00902828
KIRREL3	17.5867	1.17714	0.303228	-3.88202	0.000103592	0.00162136
KLK12	77.9747	1.15011	0.361905	-3.17795	0.00148322	0.0126123
KLK14	36.0496	1.38098	0.329873	-4.18639	2.83432e-05	0.000580226
KLK9	48.408	1.12767	0.350653	-3.21591	0.00130032	0.0114082
KRT13	19517.4	1.04844	0.373794	-2.80485	0.00503396	0.0314825
KRT1	216.431	1.59673	0.371608	-4.29682	1.73266e-05	0.000393515
KRT20	14.0798	1.8073	0.345107	-5.23693	1.63267e-07	8.60834e-06
KRT24	54.0899	2.62453	0.406556	-6.45553	1.0784e-10	2.19732e-08
KRT27	5.37702	1.12525	0.292491	-3.84714	0.000119504	0.00180712
KRT31	247.68	2.61926	0.361258	-7.25038	4.15589e-13	2.18478e-10
KRT33B	8.05073	1.04163	0.284643	-3.65943	0.000252781	0.00328359
KRT34	22.3967	1.12895	0.278242	-4.05743	4.96162e-05	0.000890401
KRT40	22.9306	2.17346	0.358223	-6.06734	1.30046e-09	1.64854e-07
KRT4	1281.74	1.30037	0.403769	-3.22058	0.00127933	0.0112478
KRT77	70.2481	2.76056	0.351332	-7.85741	3.92169e-15	3.68304e-12
KRT79	16.6015	1.27458	0.291764	-4.36851	1.25097e-05	0.000305462
LEP	19.5166	1.61611	0.292227	-5.53033	3.19622e-08	2.3036e-06
LHX8	7.82997	1.44676	0.318668	-4.54004	5.62424e-06	0.000159315
LIN7A	43.1954	1.05674	0.279084	-3.78647	0.000152802	0.0022097
LMX1A	4.91173	1.0923	0.280952	-3.88785	0.000101135	0.00158987
LOC100130691	67.099	1.02803	0.214382	-4.79531	1.62424e-06	5.865e-05
LOC100133893	4.60889	1.05532	0.24428	-4.3201	1.55959e-05	0.000363918
LOC647309	17.9763	1.1778	0.348635	-3.37833	0.000729287	0.00733969
LRP1B	41.3603	1.19329	0.311452	-3.83138	0.000127427	0.00190757
LRRC7	10.8901	1.79932	0.28932	-6.21912	4.99947e-10	7.38516e-08
MAEL	14.8227	1.43433	0.346069	-4.14463	3.4036e-05	0.000671478
MAGEA12	216.374	1.37769	0.438118	-3.14457	0.00166331	0.0137448
MAGEC1	53.6113	2.28486	0.41505	-5.50503	3.69112e-08	2.59744e-06
MGC2889	11.7925	1.05579	0.215337	-4.90298	9.43957e-07	3.73281e-05
MMP20	4.03735	1.33704	0.287878	-4.64446	3.40963e-06	0.000104
MPP4	9.94107	1.39541	0.267385	-5.21872	1.80162e-07	9.36108e-06
MSGN1	4.34163	1.07548	0.269864	-3.98527	6.74036e-05	0.00114305
MYCN	92.5226	1.50318	0.302017	-4.97714	6.45292e-07	2.7075e-05
MYOD1	9.57686	1.48785	0.32352	-4.59895	4.24621e-06	0.000125865
NCRNA00162	6.32971	1.72284	0.319354	-5.39476	6.86139e-08	4.26588e-06
NCRNA00230B	15.1425	1.17698	0.328485	-3.58306	0.000339587	0.00414603
NEFH	86.4573	1.07199	0.312865	-3.42636	0.00061172	0.00643169
NEUROG2	4.83452	1.46142	0.279406	-5.23046	1.69087e-07	8.86296e-06
NGB	20.1153	1.08694	0.315026	-3.4503	0.000559958	0.00604339
NKAIN2	190.58	1.01538	0.277428	-3.65999	0.000252225	0.00327874
NLRP11	9.62232	1.35714	0.302789	-4.48213	7.39031e-06	0.000198042
NLRP4	5.21946	1.27047	0.299363	-4.24393	2.19642e-05	0.000471669
NMU	125.531	1.41621	0.269313	-5.25861	1.45149e-07	7.79335e-06
NOS2	587.422	1.76711	0.36915	-4.78696	1.69323e-06	5.99301e-05
NPSR1	12.0919	1.83704	0.294299	-6.24208	4.31789e-10	6.56449e-08
NR2E1	12.9229	2.02317	0.302721	-6.68327	2.33667e-11	6.14201e-09
NR5A1	11.9271	1.43867	0.320556	-4.48806	7.18753e-06	0.000194357
NTS	8560.65	1.91741	0.423576	-4.52671	5.9909e-06	0.000166974
NXPH1	3.33159	1.06551	0.236476	-4.50578	6.61308e-06	0.000180486
ODAM	34.1021	2.22998	0.384563	-5.79873	6.68206e-09	6.49104e-07
OLFM4	103	1.30162	0.360167	-3.61393	0.00030159	0.0037644
OR7E5P	4.14576	1.07416	0.263073	-4.08311	4.44376e-05	0.000817158
OTOP2	7.52965	1.47174	0.263272	-5.59021	2.26794e-08	1.70158e-06
OTOP3	38.9217	2.15692	0.383965	-5.61748	1.93758e-08	1.51896e-06
OTX2	22.2656	2.24803	0.347707	-6.4653	1.01098e-10	2.1012e-08
PADI1	239.915	1.7946	0.360947	-4.97193	6.62895e-07	2.76472e-05
PADI3	935.246	1.4267	0.375023	-3.80429	0.00014221	0.00208349
PAH	18.9529	1.01096	0.339853	-2.9747	0.00293272	0.0210045
PAX1	21.9562	1.87332	0.33618	-5.57236	2.51316e-08	1.85621e-06
PAX3	11.9658	1.16669	0.313996	-3.71562	0.000202709	0.00274839
PAX7	64.8492	1.11459	0.391543	-2.84666	0.00441804	0.0283446
PCSK2	68.049	1.23526	0.370581	-3.33332	0.000858177	0.00832287
PENK	250.988	1.29236	0.399088	-3.23828	0.00120254	0.0107417
PEX5L	8.02032	1.19803	0.267575	-4.47737	7.557e-06	0.000201591
PF4V1	8.88182	1.43521	0.304507	-4.71322	2.43838e-06	7.9338e-05
PGLYRP3	118.134	1.1963	0.301268	-3.97089	7.16036e-05	0.00119835
PIWIL2	17.7018	1.35299	0.31097	-4.35088	1.35594e-05	0.000327074
PNMA5	22.9309	1.9374	0.368383	-5.25918	1.44698e-07	7.79335e-06
POU3F2	15.6014	2.09003	0.34015	-6.14444	8.02459e-10	1.07843e-07
PRAP1	16.6118	1.28112	0.307599	-4.16491	3.11481e-05	0.000625551
PSG4	27.7327	1.2841	0.347504	-3.69519	0.000219721	0.00292863
psiTPTE22	115.91	1.11553	0.317219	-3.51659	0.000437127	0.00500551
PTPRD	446.222	1.01708	0.27772	-3.66226	0.000250003	0.00325934
PYDC1	5.18164	1.60847	0.294322	-5.46498	4.62949e-08	3.07611e-06
QRFPR	61.3455	1.30914	0.374403	-3.49662	0.000471201	0.00531001
RFX4	4.81239	1.033	0.292187	-3.53542	0.00040713	0.00474074
RPTN	86.7951	1.50335	0.371485	-4.04687	5.19074e-05	0.000923178
S100A12	100.972	1.35008	0.322755	-4.18297	2.87725e-05	0.000585074
S100A7	1512.01	1.19614	0.405078	-2.95285	0.00314852	0.0220771
S100A7A	297.243	2.07076	0.398633	-5.19465	2.05109e-07	1.04448e-05
S100A8	11063.9	1.08492	0.337619	-3.21343	0.00131159	0.0114723
SALL3	22.183	1.8047	0.35837	-5.03586	4.75711e-07	2.11514e-05
SERPINB12	32.6934	1.7462	0.350053	-4.98839	6.08832e-07	2.61145e-05
SERPINB13	2211.83	1.03124	0.310186	-3.3246	0.000885459	0.00852731
SERPINB4	1246.39	1.05168	0.354036	-2.97053	0.00297284	0.0212376
SIX3	23.3255	1.8658	0.32584	-5.72612	1.02753e-08	9.09213e-07
SLC17A7	46.7862	1.36376	0.27114	-5.02972	4.91188e-07	2.17314e-05
SLC26A5	6.57663	1.18014	0.255971	-4.61047	4.01766e-06	0.000120168
SLC30A8	11.4022	1.13429	0.322863	-3.51324	0.000442686	0.0050495
SLC35D3	5.86567	1.06648	0.243756	-4.37521	1.21316e-05	0.000297448
SLC38A11	50.7675	1.81388	0.400756	-4.52615	6.00672e-06	0.000166974
SLC5A5	28.4041	1.43617	0.304378	-4.71836	2.37754e-06	7.79746e-05
SLC5A7	52.5988	2.71546	0.382326	-7.10248	1.22538e-12	5.47563e-10
SLC9A3	53.887	1.96308	0.31112	-6.30971	2.79557e-10	4.85126e-08
SLITRK2	25.7055	1.15917	0.319103	-3.6326	0.000280585	0.00356698
SLITRK3	12.5771	1.20081	0.299816	-4.00515	6.19769e-05	0.00106517
SLITRK4	44.3437	1.23787	0.299324	-4.13555	3.54113e-05	0.000694512
SMCP	5.37898	1.59015	0.298685	-5.32383	1.01604e-07	5.85827e-06
SNX31	104.941	1.14651	0.318258	-3.60246	0.000315223	0.00392088
SOHLH2	24.2249	1.14116	0.28714	-3.97425	7.06009e-05	0.0011849
SOSTDC1	536.854	1.51288	0.292414	-5.17375	2.29442e-07	1.14875e-05
SOX10	10.0506	1.18737	0.315751	-3.76046	0.000169599	0.00239023
SOX11	92.7637	2.68897	0.360801	-7.45276	9.14041e-14	5.77255e-11
SOX2OT	298.459	1.36352	0.317409	-4.29577	1.7409e-05	0.000394883
SPRR1A	2582.38	1.30013	0.373849	-3.47769	0.00050576	0.00559404
SPRR2A	4097.71	1.42165	0.374846	-3.79262	0.000149069	0.00216271
SPRR2B	59.8501	1.15578	0.368685	-3.13487	0.0017193	0.014058
SPRR2C	169.623	1.73283	0.392937	-4.40995	1.03395e-05	0.000260659
SPRR2E	1247.19	1.3502	0.406797	-3.3191	0.000903077	0.0086643
SPRR2F	162.331	1.11945	0.371812	-3.0108	0.00260564	0.0191896
SULT1E1	85.9621	1.82198	0.341597	-5.33373	9.62171e-08	5.62021e-06
SV2B	200.916	1.68723	0.311128	-5.42295	5.86222e-08	3.74219e-06
SYCE1	8.52029	1.14748	0.325506	-3.52522	0.00042313	0.00487937
SYT9	17.2766	1.32235	0.306181	-4.31886	1.56838e-05	0.000365016
TAC3	5.38507	1.32641	0.313884	-4.22581	2.38086e-05	0.000502305
TCAM1P	25.5926	1.37984	0.294909	-4.67888	2.88448e-06	9.01349e-05
TCP11	7.81513	1.18761	0.292461	-4.06076	4.89136e-05	0.000879805
TDRD1	6.46755	1.26601	0.316277	-4.00285	6.25844e-05	0.00107252
TEX101	12.4301	1.47625	0.294738	-5.00868	5.48043e-07	2.3892e-05
TFAP2B	25.2495	1.34779	0.313255	-4.30254	1.68853e-05	0.000385943
TGM3	319.191	1.13132	0.390289	-2.89867	0.00374753	0.0251912
THEM5	29.6701	1.44558	0.292002	-4.9506	7.39864e-07	3.01238e-05
THSD7A	67.6119	1.12391	0.276777	-4.06069	4.89273e-05	0.000879805
TKTL1	43.6078	2.73973	0.407117	-6.72959	1.7014e-11	4.82711e-09
TMPRSS11A	472.171	1.36559	0.362462	-3.76753	0.000164872	0.00233883
TMPRSS11BNL	13.1489	1.35337	0.321503	-4.20951	2.55922e-05	0.000534387
TMPRSS11D	919.135	1.30838	0.347836	-3.76149	0.000168907	0.0023866
TMPRSS11F	51.5898	1.28466	0.2877	-4.46529	7.99591e-06	0.000210484
TMSB15A	47.2327	1.24069	0.287322	-4.31812	1.57363e-05	0.000365761
TNNT2	50.8579	1.04886	0.258828	-4.05234	5.07073e-05	0.000904533
TPO	7.06383	1.15998	0.278636	-4.16306	3.14016e-05	0.000629229
TRHDE	12.7759	1.06019	0.305107	-3.47481	0.000511222	0.00563353
TRIM72	7.41002	1.37085	0.32367	-4.23533	2.28216e-05	0.000485034
TTYH1	22.1301	1.00556	0.25869	-3.88711	0.000101444	0.00159333
TUBA3E	6.0767	1.44256	0.301764	-4.78041	1.74942e-06	6.14324e-05
TUBB2B	264.226	1.11228	0.315239	-3.52837	0.000418129	0.00484044
UGT1A7	1044.22	1.40681	0.441901	-3.18354	0.00145488	0.0124245
UGT1A8	44.7134	1.24535	0.346418	-3.59495	0.000324456	0.00399403
UGT3A2	34.3966	1.0146	0.334957	-3.02904	0.00245332	0.0182711
VIL1	29.6677	1.49312	0.365135	-4.08922	4.32827e-05	0.000800865
VIT	44.3163	1.32483	0.331119	-4.00109	6.30523e-05	0.00107743
WDR87	4.59308	1.43615	0.28464	-5.04549	4.5236e-07	2.02644e-05
WIF1	413.53	1.68882	0.393692	-4.28971	1.78909e-05	0.000401231
WNK4	51.7703	1.5365	0.30252	-5.07898	3.79457e-07	1.77087e-05
WSCD2	95.1682	1.10928	0.319295	-3.47415	0.000512481	0.00564392
ZFP42	17.0296	1.65529	0.361059	-4.58455	4.54956e-06	0.000132226
ZIC4	9.85999	1.07398	0.293271	-3.66207	0.000250187	0.00325936
ZNF322B	59.6765	1.00233	0.192227	-5.2143	1.84513e-07	9.55939e-06
ZNF536	7.67249	1.20039	0.31309	-3.83399	0.00012608	0.00189191
ZNF556	20.0114	1.12092	0.280865	-3.99095	6.58098e-05	0.00111957
